# Supplementary material for: Bis(2,2′,2′′-nitrilo­triacetamide-κ3 O,N,O′)nickel(II) dinitrate tetra­hydrate
Source: Acta Crystallogr Sect E Struct Rep Online. 2013 Jan 9;69(Pt 2):m89. doi: 10.1107/S160053681205177X (PMC3569188; doi:10.1107/S160053681205177X)
Supplement: Supplementary file 1 [file e-69-00m89-sup1.cif]

##############################################################################
#                                                                            #
# This CIF contains the data in a paper accepted for publication in          #
# Acta Crystallographica Section E. It conforms to the requirements of       #
# Notes for Authors for Acta Crystallographica Section E, and has been       #
# peer reviewed under the auspices of the IUCr Commission on Journals.       #
#                                                                            #
# Full details of the Crystallographic Information File format               #
# are given in the paper "The Crystallographic Information File (CIF):       #
# a New Standard Archive File for Crystallography" by S. R. Hall, F. H.      #
# Allen and I. D. Brown [Acta Cryst. (1991), A47, 655-685].                  #
#                                                                            #
# The current version of the core CIF dictionary is obtainable from          #
# ftp://ftp.iucr.org/pub/cif_core.dic.                                       #
#                                                                            #
# Software is freely available for graphical display of the structure(s)     #
# in this CIF. For information consult the CIF software page                 #
# http://www.iucr.org/resources/cif/software.                                #
#                                                                            #
# This file may be used for bona fide research purposes within the           #
# scientific community so long as proper attribution is given to the journal # 
# article from which it was obtained.                                        #
#                                                                            #
##############################################################################
data_I
_audit_creation_method     SHELXL-97
_chemical_name_systematic
;
Bis(2,2',2''-nitrilotriacetamide-\k^3^<i>O</i>,<i>N</i>,<i>O</i>')nickel(II)
dinitrate tetrahydrate
;
_chemical_name_common     ?
_chemical_formula_moiety     'C12 H24 N8 Ni O6 2+, 2(N O3 -), 4(H2 O)'
_chemical_formula_sum     'C12 H32 N10 Ni O16'
_chemical_formula_iupac     '[Ni (C6 H12 N4 O3 )2] (N O3)2 , 4H2 O'
_chemical_formula_weight     631.17
_chemical_melting_point     ?
_symmetry_cell_setting     triclinic
_symmetry_space_group_name_H-M     'P -1'
_symmetry_space_group_name_HALL     '-P 1'
loop_
    _symmetry_equiv_pos_as_xyz
    'x, y, z'
    '-x, -y, -z'
_cell_length_a     8.557(7)
_cell_length_b     9.212(8)
_cell_length_c     9.367(8)
_cell_angle_alpha     91.180(14)
_cell_angle_beta     96.215(14)
_cell_angle_gamma     111.136(14)
_cell_volume     683.2(10)
_cell_formula_units_Z     1
_cell_measurement_reflns_used     2322
_cell_measurement_theta_min     2.38
_cell_measurement_theta_max     28.2
_cell_measurement_temperature     296(2)
_exptl_crystal_description     block
_exptl_crystal_colour     blue
_exptl_crystal_size_max     0.42
_exptl_crystal_size_mid     0.38
_exptl_crystal_size_min     0.33
_exptl_crystal_density_diffrn     1.534
_exptl_crystal_density_meas     ?
_exptl_crystal_density_method     'not measured'
_exptl_crystal_F_000     330
_exptl_absorpt_coefficient_mu     0.797
_exptl_absorpt_correction_type     multi-scan
_exptl_absorpt_process_details     '(SADABS; Bruker, 2001)'
_exptl_absorpt_correction_T_min     0.7308
_exptl_absorpt_correction_T_max     0.7790
_exptl_special_details
;
Selected IR data (cm^-1^): 3315 (<i>s</i>), 3192 (<i>s</i>), 2935(w), 2783(w),
1666(<i>s</i>), 1596(<i>s</i>), 1276(<i>m</i>), 1134(<i>m</i>), 997(<i>m</i>),
867(<i>m</i>), 729(w), 561(<i>s</i>).
;
_diffrn_ambient_temperature     296(2)
_diffrn_radiation_type     MoK\a
_diffrn_radiation_wavelength     0.71073
_diffrn_radiation_source     'fine-focus sealed tube'
_diffrn_radiation_monochromator     graphite
_diffrn_measurement_device_type     'Bruker SMART 1000 CCD area-detector'
_diffrn_measurement_method     'phi and omega scans'
_diffrn_detector_area_resol_mean     ?
_diffrn_reflns_number     3732
_diffrn_reflns_av_R_equivalents     0.0144
_diffrn_reflns_av_sigmaI/netI     0.0304
_diffrn_reflns_theta_min     2.19
_diffrn_reflns_theta_max     25.01
_diffrn_reflns_theta_full     25.01
_diffrn_measured_fraction_theta_max     0.978
_diffrn_measured_fraction_theta_full     0.978
_diffrn_reflns_limit_h_min     -10
_diffrn_reflns_limit_h_max     10
_diffrn_reflns_limit_k_min     -10
_diffrn_reflns_limit_k_max     10
_diffrn_reflns_limit_l_min     -11
_diffrn_reflns_limit_l_max     9
_diffrn_standards_number     2
_diffrn_standards_interval_count     150
_diffrn_standards_interval_time     10
_diffrn_standards_decay_%     0
_refine_special_details
;
Refinement of <i>F</i>^2^ against ALL reflections. The weighted <i>R</i>-factor
<i>wR</i> and goodness of fit <i>S</i> are based on <i>F</i>^2^, conventional
<i>R</i>-factors <i>R</i> are based on <i>F</i>, with <i>F</i> set to zero for
negative <i>F</i>^2^. The threshold expression of <i>F</i>^2^ >
\s(<i>F</i>^2^) is used only for calculating <i>R</i>-factors(gt) <i>etc</i>.
and is not relevant to the choice of reflections for refinement.
<i>R</i>-factors based on <i>F</i>^2^ are statistically about twice as large
as those based on <i>F</i>, and <i>R</i>- factors based on ALL data will be
even larger.
;
_reflns_number_total     2352
_reflns_number_gt     2219
_reflns_threshold_expression     >2sigma(I)
_refine_ls_structure_factor_coef     Fsqd
_refine_ls_matrix_type     full
_refine_ls_R_factor_all     0.0336
_refine_ls_R_factor_gt     0.0317
_refine_ls_wR_factor_gt     0.0870
_refine_ls_wR_factor_ref     0.0883
_refine_ls_goodness_of_fit_ref     1.052
_refine_ls_restrained_S_all     1.052
_refine_ls_number_reflns     2352
_refine_ls_number_parameters     190
_refine_ls_number_restraints     6
_refine_ls_hydrogen_treatment     mixed
_refine_ls_weighting_scheme     calc
_refine_ls_weighting_details
         'calc w=1/[\s^2^(Fo^2^)+(0.0494P)^2^+0.3085P] where P=(Fo^2^+2Fc^2^)/3'
_atom_sites_solution_hydrogens     geom
_atom_sites_solution_primary     direct
_atom_sites_solution_secondary     difmap
_refine_ls_shift/su_max     0.000
_refine_ls_shift/su_mean     0.000
_refine_diff_density_max     0.310
_refine_diff_density_min     -0.238
_refine_ls_extinction_method     none
_refine_ls_extinction_coef     ?
loop_
    _atom_type_symbol
    _atom_type_description
    _atom_type_scat_dispersion_real
    _atom_type_scat_dispersion_imag
    _atom_type_scat_source
    'C' 'C' 0.0033 0.0016
                         'International Tables Vol C Tables 4.2.6.8 and 6.1.1.4'
    'H' 'H' 0.0000 0.0000
                         'International Tables Vol C Tables 4.2.6.8 and 6.1.1.4'
    'N' 'N' 0.0061 0.0033
                         'International Tables Vol C Tables 4.2.6.8 and 6.1.1.4'
    'Ni' 'Ni' 0.3393 1.1124
                         'International Tables Vol C Tables 4.2.6.8 and 6.1.1.4'
    'O' 'O' 0.0106 0.0060
                         'International Tables Vol C Tables 4.2.6.8 and 6.1.1.4'
_computing_data_collection     'SMART (Bruker, 2007)'
_computing_cell_refinement     'SAINT (Bruker, 2007)'
_computing_data_reduction     'SAINT (Bruker, 2007)'
_computing_structure_solution     'SHELXTL (Sheldrick, 2008)'
_computing_structure_refinement     'SHELXTL (Sheldrick, 2008)'
_computing_molecular_graphics     'SHELXTL (Sheldrick, 2008)'
_computing_publication_material     'SHELXTL (Sheldrick, 2008)'
loop_
    _atom_site_type_symbol
    _atom_site_label
    _atom_site_fract_x
    _atom_site_fract_y
    _atom_site_fract_z
    _atom_site_U_iso_or_equiv
    _atom_site_adp_type
    _atom_site_calc_flag
    _atom_site_refinement_flags
    _atom_site_occupancy
    _atom_site_symmetry_multiplicity
    _atom_site_disorder_assembly
    _atom_site_disorder_group
    Ni Ni1 1.0000 0.5000 1.0000 0.02392(14) Uani d S 1 2 . .
    O O1 1.0488(2) 0.43473(17) 1.20851(16) 0.0346(4) Uani d . 1 1 . .
    O O3 0.7111(2) -0.06864(18) 0.86966(18) 0.0445(4) Uani d . 1 1 . .
    O O2 0.78448(19) 0.51673(16) 1.05845(18) 0.0341(4) Uani d . 1 1 . .
    O O4 0.3921(3) 0.3138(2) 0.7047(3) 0.0796(8) Uani d . 1 1 . .
    O O5 0.3643(3) 0.0742(3) 0.7446(3) 0.0766(7) Uani d . 1 1 . .
    O O6 0.1436(3) 0.1309(3) 0.6829(3) 0.0760(7) Uani d . 1 1 . .
    O O8 0.1390(3) 0.4509(2) 0.58844(19) 0.0503(5) Uani d D 1 1 . .
    H H8A 0.070(4) 0.467(4) 0.640(3) 0.075 Uiso d D 1 1 . .
    H H8B 0.188(4) 0.396(4) 0.635(3) 0.075 Uiso d D 1 1 . .
    O O7 0.6156(3) 0.2788(2) 0.5043(2) 0.0618(6) Uani d D 1 1 . .
    H H7A 0.563(4) 0.311(4) 0.564(4) 0.093 Uiso d D 1 1 . .
    H H7B 0.685(4) 0.361(3) 0.470(4) 0.093 Uiso d D 1 1 . .
    N N4 0.6721(3) -0.0015(2) 0.6398(2) 0.0488(6) Uani d . 1 1 . .
    H H4A 0.6150 -0.0964 0.6083 0.059 Uiso calc R 1 1 . .
    H H4B 0.6905 0.0722 0.5816 0.059 Uiso calc R 1 1 . .
    N N1 0.8516(2) 0.25706(19) 0.97289(18) 0.0255(4) Uani d . 1 1 . .
    N N3 0.5292(2) 0.3768(2) 1.1244(2) 0.0383(5) Uani d . 1 1 . .
    H H3A 0.5150 0.4598 1.1533 0.046 Uiso calc R 1 1 . .
    H H3B 0.4526 0.2868 1.1308 0.046 Uiso calc R 1 1 . .
    N N2 1.0204(3) 0.2211(2) 1.3335(2) 0.0504(6) Uani d . 1 1 . .
    H H2A 1.0547 0.2765 1.4138 0.060 Uiso calc R 1 1 . .
    H H2B 0.9931 0.1216 1.3325 0.060 Uiso calc R 1 1 . .
    N N5 0.3008(3) 0.1727(3) 0.7132(3) 0.0495(6) Uani d . 1 1 . .
    C C4 0.6690(3) 0.3874(2) 1.0699(2) 0.0278(4) Uani d . 1 1 . .
    C C1 0.9486(3) 0.1859(2) 1.0730(2) 0.0301(5) Uani d . 1 1 . .
    H H1A 1.0441 0.1794 1.0299 0.036 Uiso calc R 1 1 . .
    H H1B 0.8767 0.0813 1.0920 0.036 Uiso calc R 1 1 . .
    C C6 0.7323(3) 0.0313(2) 0.7789(2) 0.0313(5) Uani d . 1 1 . .
    C C2 1.0099(3) 0.2884(2) 1.2128(2) 0.0316(5) Uani d . 1 1 . .
    C C5 0.8390(3) 0.2040(2) 0.8193(2) 0.0322(5) Uani d . 1 1 . .
    H H5A 0.9522 0.2242 0.7956 0.039 Uiso calc R 1 1 . .
    H H5B 0.7918 0.2669 0.7599 0.039 Uiso calc R 1 1 . .
    C C3 0.6822(3) 0.2338(2) 1.0189(3) 0.0346(5) Uani d . 1 1 . .
    H H3C 0.6623 0.1635 1.0963 0.041 Uiso calc R 1 1 . .
    H H3D 0.5953 0.1855 0.9388 0.041 Uiso calc R 1 1 . .
loop_
    _atom_site_aniso_label
    _atom_site_aniso_U_11
    _atom_site_aniso_U_22
    _atom_site_aniso_U_33
    _atom_site_aniso_U_12
    _atom_site_aniso_U_13
    _atom_site_aniso_U_23
    Ni1 0.0223(2) 0.0156(2) 0.0283(2) 0.00044(14) 0.00210(14) 0.00082(14)
    O1 0.0430(9) 0.0214(8) 0.0311(8) 0.0035(7) -0.0013(7) 0.0001(6)
    O3 0.0518(11) 0.0231(8) 0.0437(9) -0.0027(7) 0.0006(8) 0.0012(7)
    O2 0.0284(8) 0.0193(7) 0.0515(9) 0.0033(6) 0.0110(7) 0.0018(6)
    O4 0.0941(18) 0.0344(11) 0.1007(18) 0.0035(11) 0.0446(15) -0.0048(11)
    O5 0.0583(14) 0.0618(14) 0.109(2) 0.0227(12) 0.0036(13) 0.0220(13)
    O6 0.0538(13) 0.0572(13) 0.123(2) 0.0250(11) 0.0171(13) 0.0198(13)
    O8 0.0604(13) 0.0489(11) 0.0404(10) 0.0185(10) 0.0068(9) 0.0036(8)
    O7 0.0663(14) 0.0445(11) 0.0573(13) -0.0015(10) 0.0122(10) -0.0014(9)
    N4 0.0606(14) 0.0304(11) 0.0401(11) 0.0019(10) -0.0052(10) -0.0068(9)
    N1 0.0240(9) 0.0187(8) 0.0296(9) 0.0033(7) 0.0013(7) -0.0007(7)
    N3 0.0323(10) 0.0231(9) 0.0577(13) 0.0052(8) 0.0156(9) 0.0004(9)
    N2 0.0761(16) 0.0300(11) 0.0355(11) 0.0115(11) -0.0064(10) 0.0045(9)
    N5 0.0567(15) 0.0376(12) 0.0546(13) 0.0139(11) 0.0196(11) 0.0053(10)
    C4 0.0258(10) 0.0242(11) 0.0303(11) 0.0062(9) 0.0010(8) 0.0019(8)
    C1 0.0325(11) 0.0195(10) 0.0342(11) 0.0060(9) -0.0007(9) 0.0019(8)
    C6 0.0305(11) 0.0234(11) 0.0358(11) 0.0050(9) 0.0040(9) -0.0054(9)
    C2 0.0307(11) 0.0252(11) 0.0332(11) 0.0050(9) -0.0017(9) 0.0021(9)
    C5 0.0372(12) 0.0216(10) 0.0292(11) 0.0011(9) 0.0024(9) -0.0001(8)
    C3 0.0247(11) 0.0211(10) 0.0529(14) 0.0017(9) 0.0079(10) -0.0008(9)
_geom_special_details
;
All e.s.d.'s (except the e.s.d. in the dihedral angle between two l.s. planes)
are estimated using the full covariance matrix. The cell e.s.d.'s are taken
into account individually in the estimation of e.s.d.'s in distances, angles
and torsion angles; correlations between e.s.d.'s in cell parameters are only
used when they are defined by crystal symmetry. An approximate (isotropic)
treatment of cell e.s.d.'s is used for estimating e.s.d.'s involving l.s.
planes.
;
loop_
    _geom_bond_atom_site_label_1
    _geom_bond_atom_site_label_2
    _geom_bond_site_symmetry_2
    _geom_bond_distance
    _geom_bond_publ_flag
    Ni1 O2 . 2.036(2) ?
    Ni1 O2 2_767 2.036(2) ?
    Ni1 O1 2_767 2.098(2) ?
    Ni1 O1 . 2.098(2) ?
    Ni1 N1 . 2.131(2) ?
    Ni1 N1 2_767 2.131(2) ?
    O1 C2 . 1.270(3) ?
    O3 C6 . 1.244(3) ?
    O2 C4 . 1.259(3) ?
    O4 N5 . 1.262(3) ?
    O5 N5 . 1.239(3) ?
    O6 N5 . 1.256(3) ?
    O8 H8A . 0.856(17) ?
    O8 H8B . 0.859(17) ?
    O7 H7A . 0.868(18) ?
    O7 H7B . 0.866(18) ?
    N4 C6 . 1.335(3) ?
    N4 H4A . 0.8600 ?
    N4 H4B . 0.8600 ?
    N1 C5 . 1.490(3) ?
    N1 C3 . 1.499(3) ?
    N1 C1 . 1.499(3) ?
    N3 C4 . 1.323(3) ?
    N3 H3A . 0.8600 ?
    N3 H3B . 0.8600 ?
    N2 C2 . 1.311(3) ?
    N2 H2A . 0.8600 ?
    N2 H2B . 0.8600 ?
    C4 C3 . 1.530(3) ?
    C1 C2 . 1.525(3) ?
    C1 H1A . 0.9700 ?
    C1 H1B . 0.9700 ?
    C6 C5 . 1.537(3) ?
    C5 H5A . 0.9700 ?
    C5 H5B . 0.9700 ?
    C3 H3C . 0.9700 ?
    C3 H3D . 0.9700 ?
loop_
    _geom_angle_atom_site_label_1
    _geom_angle_atom_site_label_2
    _geom_angle_atom_site_label_3
    _geom_angle_site_symmetry_1
    _geom_angle_site_symmetry_3
    _geom_angle
    _geom_angle_publ_flag
    O2 Ni1 O2 . 2_767 180.0 ?
    O2 Ni1 O1 . 2_767 92.01(7) ?
    O2 Ni1 O1 2_767 2_767 87.99(7) ?
    O2 Ni1 O1 . . 87.99(7) ?
    O2 Ni1 O1 2_767 . 92.01(7) ?
    O1 Ni1 O1 2_767 . 180.0000(10)
                                 ?
    O2 Ni1 N1 . . 83.50(8) ?
    O2 Ni1 N1 2_767 . 96.50(7) ?
    O1 Ni1 N1 2_767 . 99.63(7) ?
    O1 Ni1 N1 . . 80.37(7) ?
    O2 Ni1 N1 . 2_767 96.50(7) ?
    O2 Ni1 N1 2_767 2_767 83.50(8) ?
    O1 Ni1 N1 2_767 2_767 80.37(7) ?
    O1 Ni1 N1 . 2_767 99.63(7) ?
    N1 Ni1 N1 . 2_767 180.0 ?
    C2 O1 Ni1 . . 112.16(13) ?
    C4 O2 Ni1 . . 114.27(14) ?
    H8A O8 H8B . . 109(2) ?
    H7A O7 H7B . . 107(2) ?
    C6 N4 H4A . . 120.0 ?
    C6 N4 H4B . . 120.0 ?
    H4A N4 H4B . . 120.0 ?
    C5 N1 C3 . . 112.27(17) ?
    C5 N1 C1 . . 112.83(17) ?
    C3 N1 C1 . . 111.36(17) ?
    C5 N1 Ni1 . . 108.65(12) ?
    C3 N1 Ni1 . . 107.87(12) ?
    C1 N1 Ni1 . . 103.32(13) ?
    C4 N3 H3A . . 120.0 ?
    C4 N3 H3B . . 120.0 ?
    H3A N3 H3B . . 120.0 ?
    C2 N2 H2A . . 120.0 ?
    C2 N2 H2B . . 120.0 ?
    H2A N2 H2B . . 120.0 ?
    O5 N5 O6 . . 119.8(2) ?
    O5 N5 O4 . . 121.1(3) ?
    O6 N5 O4 . . 119.1(3) ?
    O2 C4 N3 . . 122.14(19) ?
    O2 C4 C3 . . 121.45(19) ?
    N3 C4 C3 . . 116.40(18) ?
    N1 C1 C2 . . 108.21(17) ?
    N1 C1 H1A . . 110.1 ?
    C2 C1 H1A . . 110.1 ?
    N1 C1 H1B . . 110.1 ?
    C2 C1 H1B . . 110.1 ?
    H1A C1 H1B . . 108.4 ?
    O3 C6 N4 . . 123.8(2) ?
    O3 C6 C5 . . 121.5(2) ?
    N4 C6 C5 . . 114.6(2) ?
    O1 C2 N2 . . 122.5(2) ?
    O1 C2 C1 . . 119.24(18) ?
    N2 C2 C1 . . 118.3(2) ?
    N1 C5 C6 . . 115.90(17) ?
    N1 C5 H5A . . 108.3 ?
    C6 C5 H5A . . 108.3 ?
    N1 C5 H5B . . 108.3 ?
    C6 C5 H5B . . 108.3 ?
    H5A C5 H5B . . 107.4 ?
    N1 C3 C4 . . 112.21(16) ?
    N1 C3 H3C . . 109.2 ?
    C4 C3 H3C . . 109.2 ?
    N1 C3 H3D . . 109.2 ?
    C4 C3 H3D . . 109.2 ?
    H3C C3 H3D . . 107.9 ?
loop_
    _geom_torsion_atom_site_label_1
    _geom_torsion_atom_site_label_2
    _geom_torsion_atom_site_label_3
    _geom_torsion_atom_site_label_4
    _geom_torsion_site_symmetry_1
    _geom_torsion_site_symmetry_2
    _geom_torsion_site_symmetry_3
    _geom_torsion_site_symmetry_4
    _geom_torsion
    _geom_torsion_publ_flag
    O2 Ni1 O1 C2 . . . . 100.65(16) ?
    O2 Ni1 O1 C2 2_767 . . . -79.35(16) ?
    O1 Ni1 O1 C2 2_767 . . .  18E1(10)
                                      ?
    N1 Ni1 O1 C2 . . . . 16.91(15) ?
    N1 Ni1 O1 C2 2_767 . . . -163.09(15) ?
    O2 Ni1 O2 C4 2_767 . . .  18E1(10)
                                      ?
    O1 Ni1 O2 C4 2_767 . . . 106.73(15) ?
    O1 Ni1 O2 C4 . . . . -73.27(15) ?
    N1 Ni1 O2 C4 . . . . 7.27(15) ?
    N1 Ni1 O2 C4 2_767 . . . -172.73(15) ?
    O2 Ni1 N1 C5 . . . . 118.55(14) ?
    O2 Ni1 N1 C5 2_767 . . . -61.45(14) ?
    O1 Ni1 N1 C5 2_767 . . . 27.60(14) ?
    O1 Ni1 N1 C5 . . . . -152.40(14) ?
    N1 Ni1 N1 C5 2_767 . . .  10E1(10)
                                      ?
    O2 Ni1 N1 C3 . . . . -3.40(13) ?
    O2 Ni1 N1 C3 2_767 . . . 176.60(13) ?
    O1 Ni1 N1 C3 2_767 . . . -94.34(14) ?
    O1 Ni1 N1 C3 . . . . 85.66(14) ?
    N1 Ni1 N1 C3 2_767 . . .  -2E1(10)
                                      ?
    O2 Ni1 N1 C1 . . . . -121.40(14) ?
    O2 Ni1 N1 C1 2_767 . . . 58.60(14) ?
    O1 Ni1 N1 C1 2_767 . . . 147.65(13) ?
    O1 Ni1 N1 C1 . . . . -32.35(13) ?
    N1 Ni1 N1 C1 2_767 . . .  -14E1(10)
                                       ?
    Ni1 O2 C4 N3 . . . . 171.21(17) ?
    Ni1 O2 C4 C3 . . . . -9.8(3) ?
    C5 N1 C1 C2 . . . . 159.20(17) ?
    C3 N1 C1 C2 . . . . -73.5(2) ?
    Ni1 N1 C1 C2 . . . . 42.05(18) ?
    Ni1 O1 C2 N2 . . . . -175.82(19) ?
    Ni1 O1 C2 C1 . . . . 4.2(3) ?
    N1 C1 C2 O1 . . . . -33.3(3) ?
    N1 C1 C2 N2 . . . . 146.7(2) ?
    C3 N1 C5 C6 . . . . -59.4(2) ?
    C1 N1 C5 C6 . . . . 67.4(2) ?
    Ni1 N1 C5 C6 . . . . -178.62(15) ?
    O3 C6 C5 N1 . . . . -25.7(3) ?
    N4 C6 C5 N1 . . . . 157.0(2) ?
    C5 N1 C3 C4 . . . . -119.78(19) ?
    C1 N1 C3 C4 . . . . 112.6(2) ?
    Ni1 N1 C3 C4 . . . . -0.1(2) ?
    O2 C4 C3 N1 . . . . 6.6(3) ?
    N3 C4 C3 N1 . . . . -174.31(19) ?
loop_
    _geom_hbond_atom_site_label_D
    _geom_hbond_atom_site_label_H
    _geom_hbond_atom_site_label_A
    _geom_hbond_site_symmetry_A
    _geom_hbond_distance_DH
    _geom_hbond_distance_HA
    _geom_hbond_distance_DA
    _geom_hbond_angle_DHA
    N2 H2A O8 1_656 0.86 2.14 2.988(3) 168.8
    N2 H2B O6 2_657 0.86 2.19 3.027(4) 164.9
    N3 H3A O4 2_667 0.86 2.28 3.056(4) 149.6
    N3 H3B O3 2_657 0.86 1.99 2.848(3) 173.4
    N4 H4A O7 2_656 0.86 2.22 3.002(3) 151.6
    N4 H4B O7 . 0.86 2.32 3.068(4) 145.3
    O7 H7A O4 . 0.868(18) 2.075(19) 2.913(4) 162(3)
    O7 H7B O8 2_666 0.866(18) 1.980(19) 2.843(3) 174(4)
    O8 H8A O1 2_667 0.856(17) 2.18(2) 3.018(3) 165(3)
    O8 H8B O4 . 0.859(17) 2.188(19) 2.999(4) 157(3)
    O8 H8B O6 . 0.859(17) 2.40(3) 3.107(4) 141(3)
data_New_Global_Publ_Block
_journal_date_recd_electronic     2012-12-17
_journal_date_accepted     2012-12-23
_journal_name_full     'Acta Crystallographica, Section E'
_journal_year     2013
_journal_volume     69
_journal_issue      2
_journal_page_first     m89
_journal_page_last     m89
_journal_paper_category     QM
_journal_paper_doi     10.1107/S160053681205177X
_journal_coeditor_code     XU5668
_publ_contact_author_name     'Xiao-Hui Deng'
_publ_contact_author_address
;
Institute of Economic crops, Hubei Academy of Agricultural Science, Wuhan,
430064,China
;
_publ_contact_author_email     'xhdengyy@yahoo.com.cn'
_publ_contact_author_fax     ' +86-27-87389330.'
_publ_contact_author_phone     ' +86-27-87389330.'
_publ_section_title
;
Bis(2,2',2''-nitrilotriacetamide-\k^3^<i>O</i>,<i>N</i>,<i>O</i>')nickel(II)
dinitrate tetrahydrate
;
loop_
    _publ_author_name
    _publ_author_address
    'Deng, Xiao-Hui'
;
Institute of Economic Crops, Hubei Academy of Agricultural Science,
Wuhan 430064, People's Republic of China
;
    'Nie, Qi-Jun'
;
Institute of Economic Crops, Hubei Academy of Agricultural Science,
Wuhan 430064, People's Republic of China
;
    'Zhu, Feng-Juan'
;
Institute of Economic Crops, Hubei Academy of Agricultural Science,
Wuhan 430064, People's Republic of China
;
