# Supplementary material for: Bis(2,2′,2′′-nitrilo­triacetamide-κ3 O,N,O′)nickel(II) dinitrate tetra­hydrate
Source: Acta Crystallogr Sect E Struct Rep Online. 2013 Jan 9;69(Pt 2):m89. doi: 10.1107/S160053681205177X (PMC3569188; doi:10.1107/S160053681205177X)
Supplement: Supplementary file 2 [file e-69-00m89-Isup2.hkl]

# 
# h,k,l, Fc-squared, Fo-squared, sigma(Fo-squared) and status flag 
# 
data_I
_shelx_title ' a in P-1' 
_shelx_refln_list_code          4 
_shelx_F_calc_maximum      106.29 
_exptl_crystal_F_000       329.91 
_reflns_d_resolution_high  0.8407 
 
loop_ 
 _symmetry_equiv_pos_as_xyz 
 'x, y, z' 
 '-x, -y, -z' 
 
_cell_length_a     8.5570 
_cell_length_b     9.2120 
_cell_length_c     9.3670 
_cell_angle_alpha  91.180 
_cell_angle_beta   96.215 
_cell_angle_gamma 111.136 
 
_shelx_F_squared_multiplier     1.000 
 
loop_ 
 _refln_index_h 
 _refln_index_k 
 _refln_index_l 
 _refln_F_squared_calc 
 _refln_F_squared_meas 
 _refln_F_squared_sigma 
 _refln_observed_status 
   1   0   0     1767.86     1636.61     43.54 o 
   2   0   0       93.96       88.35      3.16 o 
   3   0   0     3142.45     2939.23     77.07 o 
   4   0   0       45.92       47.86      2.74 o 
   5   0   0      202.57      184.60      7.06 o 
   6   0   0      921.69      967.37     28.15 o 
   7   0   0      265.61      253.44     10.02 o 
   8   0   0       61.47       70.63      4.95 o 
   9   0   0       24.24       28.13      2.53 o 
  -9   1   0      141.11      131.89      7.27 o 
  -8   1   0       25.93       33.42      3.37 o 
  -7   1   0       58.49       59.88      4.11 o 
  -6   1   0       72.85       69.90      4.11 o 
  -5   1   0      452.85      438.14     13.71 o 
  -4   1   0      282.67      301.30      9.80 o 
  -3   1   0       74.52       66.84      3.06 o 
  -1   1   0     2487.31     2302.22     43.59 o 
   0   1   0      429.52      487.26      8.94 o 
   1   1   0     1056.07     1164.73     30.78 o 
   2   1   0     3010.00     3088.83     81.18 o 
   3   1   0       78.18       99.63      4.11 o 
   4   1   0      850.58      830.22     23.62 o 
   5   1   0     1066.29     1070.90     30.36 o 
   6   1   0      209.10      233.20      9.07 o 
   7   1   0        3.88        4.53      1.69 o 
   8   1   0       78.90       70.95      3.58 o 
   9   1   0       98.60      100.04      4.51 o 
  -9   2   0       99.37       90.77      5.90 o 
  -8   2   0       21.83       20.14      2.74 o 
  -7   2   0       24.07       32.89      3.06 o 
  -6   2   0       58.17       69.09      4.80 o 
  -5   2   0       50.50       48.18      3.06 o 
  -3   2   0       18.16        6.75      0.95 o 
  -2   2   0     2364.70     2400.87     41.97 o 
  -1   2   0     1148.16     1227.05     17.66 o 
   0   2   0       85.39       87.25      2.07 o 
   1   2   0        7.99        5.17      0.52 o 
   2   2   0      345.65      344.74     10.44 o 
   3   2   0      376.77      413.05     12.65 o 
   4   2   0      544.89      573.51     17.29 o 
   5   2   0      163.22      171.10      7.06 o 
   6   2   0      178.00      177.00      5.40 o 
   7   2   0        1.25        1.17      0.99 o 
   8   2   0      118.72      111.25      4.66 o 
 -10   3   0       18.54       16.87      2.95 o 
  -9   3   0       20.01       20.45      3.06 o 
  -8   3   0        7.90       11.07      2.21 o 
  -7   3   0      112.96      110.27      5.90 o 
  -6   3   0      148.12      149.81      6.64 o 
  -4   3   0      341.00      321.68      6.66 o 
  -3   3   0      219.90      219.13      4.66 o 
  -2   3   0        3.76        7.21      0.78 o 
  -1   3   0      640.72      665.20      9.89 o 
   0   3   0      932.60      925.00     17.11 o 
   1   3   0    11297.37    10541.33    189.67 o 
   2   3   0      798.73      807.14     15.60 o 
   3   3   0       98.09       75.91      3.80 o 
   4   3   0      342.17      353.84      8.31 o 
   5   3   0       15.79       20.30      2.74 o 
   6   3   0      133.39      121.10      6.38 o 
   7   3   0       65.04       67.96      3.43 o 
   8   3   0       72.32       74.64      5.59 o 
 -10   4   0       34.32       29.84      3.69 o 
  -9   4   0       45.07       45.46      3.02 o 
  -8   4   0       62.74       63.99      4.74 o 
  -7   4   0      202.62      108.59      5.80 o 
  -6   4   0      254.90      235.94      7.17 o 
  -5   4   0      399.76      398.23      8.30 o 
  -4   4   0      496.40      503.58      9.95 o 
  -3   4   0      896.16      881.84     13.18 o 
  -2   4   0      315.41      369.35      5.88 o 
  -1   4   0     1302.87     1404.13     25.62 o 
   0   4   0     1921.74     2036.39     36.92 o 
   1   4   0      934.64     1044.34     19.72 o 
   2   4   0      635.45      618.24     12.51 o 
   3   4   0      334.13      337.10      7.82 o 
   4   4   0      156.49      179.33      7.49 o 
   5   4   0      476.40      488.87     11.33 o 
   6   4   0      123.22      122.48      6.48 o 
   7   4   0       56.21       61.38      3.47 o 
 -10   5   0       72.00       60.23      3.68 o 
  -9   5   0       49.95       49.23      4.53 o 
  -7   5   0       33.56       33.82      1.95 o 
  -6   5   0       17.99       17.58      1.36 o 
  -5   5   0      328.91      326.44      7.14 o 
  -4   5   0        2.77        3.36      0.79 o 
  -3   5   0        1.05        0.80      0.48 o 
  -2   5   0       80.55       81.33      1.90 o 
  -1   5   0      150.40      128.00      3.22 o 
   0   5   0      224.67      231.94      5.69 o 
   1   5   0       86.44       77.46      2.56 o 
   2   5   0      224.11      239.71      5.95 o 
   3   5   0      134.24      149.44      5.17 o 
   4   5   0      139.69      135.32      7.85 o 
   6   5   0       70.99       73.00      3.61 o 
  -7   6   0        1.65        1.22      0.80 o 
  -6   6   0       68.71       75.58      8.06 o 
  -5   6   0      186.00      181.36      4.68 o 
  -4   6   0      503.55      507.85     10.43 o 
  -3   6   0       17.01       12.81      1.55 o 
  -2   6   0       13.99       14.76      1.05 o 
  -1   6   0       60.42       65.29      2.20 o 
   0   6   0       73.67       68.76      2.46 o 
   1   6   0      606.56      592.25     17.66 o 
   2   6   0      304.33      301.76      7.29 o 
   3   6   0      144.24      150.02      4.72 o 
   4   6   0      159.86      179.54      5.62 o 
   5   6   0      168.65      153.98      5.37 o 
  -9   7   0       56.28       49.34      4.85 o 
  -8   7   0       61.52       64.63      5.06 o 
  -7   7   0        3.06        2.42      1.58 o 
  -6   7   0      183.87      177.98      4.91 o 
  -5   7   0      269.23      268.36      6.48 o 
  -4   7   0      417.63      418.18      9.11 o 
  -3   7   0      101.39       96.36      5.17 o 
  -2   7   0      140.99      143.80      6.43 o 
  -1   7   0       36.95       30.53      1.64 o 
   0   7   0      180.30      183.93      4.86 o 
   1   7   0      378.89      407.99      9.24 o 
   2   7   0        0.84        0.28      0.73 o 
   3   7   0       76.04       77.24      3.34 o 
   4   7   0      143.72      135.55      4.87 o 
  -9   8   0       74.82       67.68      5.80 o 
  -8   8   0       65.20       57.88      5.06 o 
  -7   8   0      113.23      115.23      6.85 o 
  -6   8   0      129.40      127.52      4.15 o 
  -5   8   0       35.27       32.48      2.05 o 
  -4   8   0      133.96      123.24      6.43 o 
  -3   8   0        2.94        3.16      1.48 o 
  -2   8   0       60.94       53.98      3.90 o 
  -1   8   0        3.30        3.16      1.48 o 
   0   8   0       60.24       65.26      4.32 o 
   1   8   0      108.09      105.32      5.90 o 
   2   8   0       12.44       12.18      1.59 o 
   3   8   0        4.81        6.63      1.42 o 
  -8   9   0       51.65       61.99      5.38 o 
  -7   9   0       25.75       24.46      3.48 o 
  -6   9   0        9.20       11.91      2.64 o 
  -5   9   0       75.77       85.08      5.69 o 
  -4   9   0      316.65      289.18     11.60 o 
  -3   9   0      112.67      120.82      6.54 o 
  -2   9   0        9.93        9.28      2.21 o 
  -1   9   0       55.79       45.97      4.01 o 
   0   9   0      157.84      132.94      7.06 o 
   1   9   0        0.64        2.00      1.58 o 
   2   9   0      141.81      142.53      7.70 o 
  -7  10   0       23.59       26.04      3.69 o 
  -6  10   0       84.04       81.28      6.01 o 
  -5  10   0      131.75      121.77      7.17 o 
  -4  10   0       60.30       57.25      4.85 o 
  -3  10   0      528.92      529.86     18.55 o 
  -2  10   0      154.36      139.90      7.49 o 
  -1  10   0        9.52        7.91      2.32 o 
   0  10   0      105.38       91.82      6.01 o 
   0 -10   1       28.37       22.24      3.16 o 
   1 -10   1       76.03       67.89      5.06 o 
   2 -10   1       98.60      104.69      6.54 o 
   3 -10   1      167.26      166.99      8.33 o 
   4 -10   1      100.31      107.01      6.54 o 
   5 -10   1      210.99      201.47      9.59 o 
   6 -10   1       38.64       43.36      2.71 o 
   7 -10   1        3.14        3.58      2.21 o 
  -2  -9   1       58.35       57.67      4.74 o 
  -1  -9   1      145.58      133.57      7.27 o 
   0  -9   1      384.24      373.41     13.92 o 
   1  -9   1      560.66      535.34     18.13 o 
   2  -9   1       34.40       24.14      3.06 o 
   3  -9   1      133.28      131.68      6.96 o 
   4  -9   1      401.64      391.44     14.44 o 
   5  -9   1       18.54       17.48      1.77 o 
   6  -9   1       18.31       19.01      1.77 o 
   7  -9   1      213.72      237.94     10.86 o 
   8  -9   1       44.34       46.07      4.74 o 
  -3  -8   1        1.17        1.90      1.58 o 
  -2  -8   1       35.19       30.99      3.37 o 
  -1  -8   1       71.47       70.11      4.74 o 
   0  -8   1      221.78      241.42      9.80 o 
   1  -8   1       57.42       54.93      4.01 o 
   2  -8   1      270.14      264.30     10.23 o 
   3  -8   1       38.34       37.43      3.48 o 
   4  -8   1       11.08        9.95      2.00 o 
   5  -8   1      245.00      264.51      6.79 o 
   6  -8   1      166.28      187.94      5.42 o 
   7  -8   1       67.23       68.61      3.06 o 
  -4  -7   1       19.07       21.89      2.12 o 
  -3  -7   1       35.51       40.82      2.49 o 
  -2  -7   1        6.26        8.25      1.24 o 
  -1  -7   1       34.90       43.17      2.15 o 
   0  -7   1     1508.35     1521.12     28.67 o 
   1  -7   1       53.58       47.12      3.48 o 
   2  -7   1       47.37       35.84      2.95 o 
   3  -7   1      467.20      479.68     10.28 o 
   4  -7   1      303.46      314.29      7.36 o 
   5  -7   1      195.41      189.40      5.17 o 
   6  -7   1      433.94      430.36      9.60 o 
   7  -7   1       47.50       43.12      2.95 o 
   9  -7   1       59.79       55.14      4.95 o 
  -5  -6   1      129.62      136.05      4.99 o 
  -4  -6   1      101.17      100.57      3.98 o 
  -3  -6   1       25.16       28.64      2.00 o 
  -2  -6   1       70.38       69.76      2.78 o 
  -1  -6   1      187.48      193.49      5.03 o 
   0  -6   1      218.56      209.87      5.06 o 
   1  -6   1      200.30      174.30      4.13 o 
   2  -6   1     1372.33     1333.77     19.78 o 
   3  -6   1        4.33        3.80      0.81 o 
   4  -6   1      185.22      168.79      4.48 o 
   5  -6   1      457.93      449.73      9.59 o 
   6  -6   1        0.63        0.94      0.66 o 
   7  -6   1        0.52       -0.37      0.75 o 
   8  -6   1      244.66      249.86      9.65 o 
   9  -6   1       47.53       42.49      4.32 o 
  -6  -5   1       50.73       61.57      4.85 o 
  -5  -5   1      485.03      491.72     11.62 o 
  -4  -5   1      388.08      380.02      9.20 o 
  -3  -5   1        8.33        6.54      1.04 o 
  -2  -5   1       74.98       91.63      3.48 o 
  -1  -5   1       37.98       29.73      1.54 o 
   0  -5   1        3.99        2.70      0.74 o 
   1  -5   1      624.01      590.36     11.39 o 
   2  -5   1      257.94      215.53      5.07 o 
   3  -5   1      146.71      134.68      3.64 o 
   4  -5   1      223.66      220.83      5.29 o 
   5  -5   1        1.91        0.51      1.00 o 
   6  -5   1       80.48       76.54      3.37 o 
   7  -5   1       12.76       17.50      1.57 o 
   8  -5   1      308.22      303.83      7.57 o 
   9  -5   1      142.72      159.40      8.33 o 
  -7  -4   1      270.32      261.87     12.97 o 
  -6  -4   1      186.48      182.81      5.93 o 
  -5  -4   1       92.74       58.93      4.01 o 
  -4  -4   1      178.43      195.51      5.59 o 
  -3  -4   1       31.01       30.53      3.90 o 
  -2  -4   1       79.02       90.72      2.93 o 
  -1  -4   1     1612.52     1692.37     31.14 o 
   0  -4   1      183.09      182.61      4.12 o 
   1  -4   1     1439.93     1405.42     20.53 o 
   2  -4   1      286.20      297.48      6.26 o 
   3  -4   1      195.02      210.91      4.77 o 
   4  -4   1      606.49      503.22     79.38 o 
   5  -4   1      136.96      154.49      4.12 o 
   6  -4   1      377.30      375.12      8.27 o 
   7  -4   1      464.69      494.84     10.67 o 
   8  -4   1       82.89       81.63      3.32 o 
   9  -4   1       24.89       32.68      3.58 o 
  -8  -3   1      123.10      122.46      5.11 o 
  -7  -3   1       60.60       65.55      3.43 o 
  -6  -3   1      140.20      151.60      7.38 o 
  -5  -3   1      725.34      694.75     21.51 o 
  -4  -3   1      102.36      118.18      5.69 o 
  -3  -3   1      926.30     1006.70     28.57 o 
  -2  -3   1      318.25      326.92     10.44 o 
  -1  -3   1      226.29      258.61      8.33 o 
   0  -3   1     1375.12     1336.99     19.45 o 
   1  -3   1     1941.72     1855.92     32.86 o 
   2  -3   1      138.75      134.31      4.22 o 
   3  -3   1      831.87      816.03     15.10 o 
   4  -3   1      168.84      177.22      4.25 o 
   5  -3   1      727.67      771.99     23.93 o 
   6  -3   1       14.96       13.18      1.90 o 
   7  -3   1        0.65        1.79      1.27 o 
   8  -3   1       89.12       90.66      5.38 o 
   9  -3   1      102.36       88.81      5.22 o 
  -8  -2   1      174.56      181.33      6.18 o 
  -7  -2   1        1.68        1.05      1.37 o 
  -6  -2   1        1.23        2.32      1.37 o 
  -5  -2   1     1278.06     1330.24     37.53 o 
  -4  -2   1     1856.67     1903.12     51.66 o 
  -3  -2   1      599.48      587.74     17.40 o 
  -2  -2   1       11.66       11.81      1.27 o 
  -1  -2   1      232.53      201.36      6.43 o 
   0  -2   1      157.50      126.82      2.86 o 
   2  -2   1     1422.59     1332.51     23.69 o 
   3  -2   1     1124.23     1152.79     20.83 o 
   4  -2   1      241.49      258.18      8.43 o 
   5  -2   1      460.96      434.98     13.60 o 
   6  -2   1       63.80       81.49      4.43 o 
   7  -2   1       34.50       35.74      3.16 o 
   8  -2   1       24.53       28.04      2.95 o 
   9  -2   1      125.01      122.60      4.69 o 
  -9  -1   1       46.08       42.91      4.32 o 
  -8  -1   1       55.81       72.00      5.27 o 
  -7  -1   1        5.09        5.59      1.90 o 
  -6  -1   1      883.85      911.29     27.09 o 
  -5  -1   1      558.37      566.02     17.61 o 
  -4  -1   1        5.14        6.96      1.27 o 
  -3  -1   1      190.79      174.90      6.22 o 
  -2  -1   1      519.55      490.22     14.13 o 
  -1  -1   1     3411.04     3162.52     83.81 o 
   0  -1   1     2344.44     2243.22     56.19 o 
   1  -1   1     1897.20     1969.16     28.47 o 
   2  -1   1       61.72       81.18      2.95 o 
   3  -1   1      109.50      137.68      4.85 o 
   4  -1   1        2.09        4.43      0.95 o 
   5  -1   1      186.69      184.49      6.85 o 
   6  -1   1        0.72        2.00      1.05 o 
   7  -1   1      191.51      193.03      8.01 o 
   8  -1   1       55.63       54.18      2.94 o 
   9  -1   1       88.91       99.07      4.29 o 
  -9   0   1       71.42       67.79      5.27 o 
  -8   0   1       88.00       90.56      5.80 o 
  -7   0   1      111.87      106.27      5.80 o 
  -6   0   1      400.37      407.36     13.81 o 
  -5   0   1      603.38      577.20     17.61 o 
  -4   0   1     3122.47     3031.69     80.12 o 
  -3   0   1        1.29        2.64      0.74 o 
  -2   0   1      921.12      861.32     23.30 o 
   0   0   1     3658.47     3428.76     59.57 o 
   1   0   1     2162.40     2318.08     42.01 o 
   2   0   1       37.42       51.71      3.64 o 
   3   0   1      854.32      899.71     16.95 o 
   4   0   1      453.54      432.45     12.97 o 
   5   0   1       48.15       53.77      3.16 o 
   6   0   1      211.86      224.54      6.00 o 
   7   0   1       28.91       34.11      4.32 o 
   8   0   1       20.48       21.40      2.01 o 
   9   0   1       52.93       66.44      3.58 o 
  -9   1   1      303.34      290.23     12.12 o 
  -8   1   1       82.62       80.23      5.27 o 
  -7   1   1      121.24      131.25      6.54 o 
  -6   1   1      399.16      381.74     12.97 o 
  -5   1   1       94.13      117.55      5.27 o 
  -4   1   1     4511.03     4324.93    113.23 o 
  -3   1   1     5074.09     4541.05    120.50 o 
  -2   1   1     9479.89     8085.10    211.90 o 
  -1   1   1     1929.35     1923.15     50.60 o 
   0   1   1      716.44      689.48     18.24 o 
   1   1   1      898.94     1014.42     18.51 o 
   2   1   1      588.41      533.73     11.54 o 
   3   1   1      195.09      199.68      4.70 o 
   4   1   1     1491.23     1528.30     28.65 o 
   5   1   1      686.25      720.19     14.79 o 
   6   1   1      203.42      199.09      5.90 o 
   7   1   1       47.06       41.45      2.53 o 
   8   1   1       12.01       11.55      1.71 o 
 -10   2   1       27.37       29.94      3.90 o 
  -9   2   1       35.26       33.52      3.69 o 
  -8   2   1      100.59       93.72      5.69 o 
  -7   2   1       29.30       24.99      2.74 o 
  -6   2   1       11.33       10.53      1.30 o 
  -5   2   1      870.54      884.19     25.62 o 
  -4   2   1     2759.06     2874.50     76.01 o 
  -3   2   1      180.58      200.75      3.44 o 
  -2   2   1      151.74      197.46      5.67 o 
  -1   2   1      404.01      505.26      9.56 o 
   0   2   1     2658.52     2649.63     70.21 o 
   1   2   1        7.40        7.80      0.74 o 
   2   2   1     2504.43     2690.74     48.60 o 
   3   2   1     1157.15     1159.56     21.94 o 
   4   2   1      127.02      127.88      3.84 o 
   5   2   1      222.73      246.72      6.37 o 
   6   2   1      311.04      322.16      8.12 o 
   7   2   1       10.25        9.74      1.56 o 
   8   2   1      117.90      126.30      4.91 o 
 -10   3   1        9.76        6.11      2.42 o 
  -9   3   1       52.01       57.98      4.74 o 
  -8   3   1       58.63       51.55      4.11 o 
  -7   3   1       16.96       13.39      2.32 o 
  -6   3   1      162.87      150.12      6.75 o 
  -5   3   1      233.70      258.71      6.91 o 
  -4   3   1        3.61        3.16      1.05 o 
  -3   3   1     3407.91     3371.04     48.22 o 
  -2   3   1        7.70        9.19      1.42 o 
  -1   3   1      458.68      495.18      9.52 o 
   0   3   1     1271.86     1420.21     25.91 o 
   1   3   1     1176.74     1311.57     24.21 o 
   2   3   1      694.20      711.51     20.03 o 
   3   3   1        2.73        8.35      0.96 o 
   4   3   1      840.95      860.29     17.25 o 
   5   3   1      230.56      222.04      6.15 o 
   6   3   1        4.13        3.73      1.42 o 
   7   3   1       22.27       26.09      2.85 o 
 -10   4   1        4.34        4.74      2.11 o 
  -9   4   1       78.80       85.50      5.80 o 
  -8   4   1      208.02      208.53      9.49 o 
  -7   4   1      160.09      156.77      4.31 o 
  -6   4   1       25.49       26.18      1.48 o 
  -5   4   1      330.36      307.74      6.53 o 
  -4   4   1      679.60      679.66     10.47 o 
  -3   4   1      910.98      956.04     14.25 o 
  -2   4   1      246.29      246.74      5.40 o 
  -1   4   1     4671.11     4543.73     81.31 o 
   0   4   1      707.55      767.67     14.70 o 
   1   4   1       16.00       17.41      1.95 o 
   2   4   1      567.14      606.83     12.29 o 
   3   4   1       45.21       40.80      2.85 o 
   4   4   1       13.61       13.52      1.41 o 
   5   4   1      402.03      402.63      9.69 o 
   6   4   1       95.82      106.29      4.25 o 
   7   4   1        1.43        0.84      1.14 o 
 -10   5   1      127.35      128.93      7.59 o 
  -9   5   1       62.32       69.79      5.48 o 
  -8   5   1       66.02       61.57      4.85 o 
  -7   5   1      338.22      321.12     12.12 o 
  -6   5   1        2.77        3.95      0.76 o 
  -5   5   1      145.86      146.85      5.06 o 
  -4   5   1      979.03     1001.85     15.13 o 
  -3   5   1      262.92      264.58      5.90 o 
  -2   5   1      507.22      490.19      9.90 o 
  -1   5   1      391.77      411.27      8.46 o 
   0   5   1      280.80      279.83      6.27 o 
   1   5   1     1728.75     1750.29     32.47 o 
   2   5   1       15.13       17.46      3.58 o 
   3   5   1      445.42      472.50     10.47 o 
   5   5   1      198.53      194.55      5.96 o 
   6   5   1      214.04      205.70      9.49 o 
  -9   6   1       39.38       34.47      4.11 o 
  -8   6   1       93.32       91.19      5.80 o 
  -7   6   1       26.52       25.30      3.06 o 
  -6   6   1       36.95       34.83      1.79 o 
  -5   6   1       95.17      101.57      2.46 o 
  -4   6   1      335.56      342.62      5.97 o 
  -3   6   1      175.61      150.59      3.98 o 
  -2   6   1      641.83      619.35     12.46 o 
  -1   6   1      163.02      164.05      4.23 o 
   0   6   1       14.36       13.14      1.14 o 
   1   6   1     1131.74     1195.52     23.04 o 
   2   6   1      202.14      207.37      5.54 o 
   3   6   1      183.79      185.17      5.37 o 
   4   6   1      391.88      384.15      9.39 o 
   5   6   1      551.16      560.23     18.55 o 
  -9   7   1       24.89       27.30      3.80 o 
  -8   7   1      164.92      161.19      8.43 o 
  -7   7   1        3.10        3.37      1.79 o 
  -6   7   1       41.33       49.34      4.11 o 
  -5   7   1       61.62       61.29      2.52 o 
  -4   7   1       19.77       20.95      2.16 o 
  -3   7   1      113.72      108.87      3.64 o 
  -2   7   1      230.43      224.95      6.91 o 
  -1   7   1       75.42       68.35      2.58 o 
   0   7   1      286.51      289.79      6.93 o 
   1   7   1      265.28      304.94      9.44 o 
   2   7   1       22.29       17.22      1.63 o 
   3   7   1      100.63       95.66      4.95 o 
   4   7   1       67.63       56.42      3.09 o 
  -9   8   1       29.00       35.63      4.32 o 
  -8   8   1       72.36       61.15      5.17 o 
  -7   8   1       42.53       43.96      4.32 o 
  -6   8   1      118.52      119.02      6.75 o 
  -5   8   1        3.94        2.00      1.37 o 
  -4   8   1      197.59      177.96      8.12 o 
  -3   8   1      163.59      161.83      7.49 o 
  -2   8   1       25.22       23.30      2.74 o 
  -1   8   1       14.43       16.76      2.32 o 
   0   8   1      191.31      188.68      5.26 o 
   1   8   1       46.31       39.83      2.33 o 
   2   8   1      110.81      100.32      4.69 o 
   3   8   1        1.58        3.96      1.30 o 
  -8   9   1       81.61       83.71      6.33 o 
  -7   9   1        0.88        0.42      1.69 o 
  -6   9   1        6.56        8.86      2.32 o 
  -5   9   1        6.52        8.22      2.32 o 
  -4   9   1        3.76        5.80      1.90 o 
  -3   9   1       25.59       28.68      3.27 o 
  -2   9   1       98.45      104.26      6.01 o 
  -1   9   1       12.56       15.29      2.53 o 
   0   9   1      177.90      156.13      7.59 o 
   1   9   1       26.93       27.94      3.27 o 
   2   9   1       84.95       87.08      5.69 o 
  -7  10   1       86.49       89.72      6.54 o 
  -6  10   1        6.20        9.38      2.64 o 
  -5  10   1       10.09       11.07      2.74 o 
  -4  10   1       66.02       69.26      5.27 o 
  -3  10   1       54.67       54.93      4.74 o 
  -2  10   1      131.40      134.10      7.27 o 
  -1  10   1        8.17       10.54      2.53 o 
   0  10   1       95.67       95.51      6.11 o 
   0 -10   2        0.87        2.53      1.69 o 
   1 -10   2      191.46      173.11      8.64 o 
   2 -10   2        8.96        6.85      2.21 o 
   3 -10   2       28.74       37.74      4.01 o 
   4 -10   2      113.25      118.71      7.06 o 
   5 -10   2       51.07       48.38      4.32 o 
   6 -10   2        2.42        1.72      1.19 o 
  -2  -9   2        4.78        5.80      2.21 o 
  -1  -9   2      190.52      180.06      8.86 o 
   0  -9   2      314.63      297.82     11.91 o 
   1  -9   2      140.07      144.64      7.38 o 
   2  -9   2      317.43      322.07     12.44 o 
   3  -9   2      285.74      279.90     11.28 o 
   4  -9   2        7.40        8.10      1.41 o 
   5  -9   2       18.11       21.00      1.90 o 
   6  -9   2        3.38        2.75      1.14 o 
   7  -9   2       21.07       20.77      2.53 o 
  -3  -8   2      235.97      253.86     10.96 o 
  -2  -8   2      268.80      275.26     11.28 o 
  -1  -8   2       29.34       23.51      2.95 o 
   0  -8   2      794.81      770.34     23.93 o 
   1  -8   2      381.05      350.33     12.65 o 
   2  -8   2        0.70        2.42      1.37 o 
   3  -8   2      178.62      170.51      5.07 o 
   4  -8   2      287.01      286.50      7.25 o 
   5  -8   2      291.57      297.66      7.44 o 
   6  -8   2      114.62      120.92      5.38 o 
   7  -8   2       50.65       51.66      3.48 o 
   8  -8   2        2.16        2.21      1.79 o 
  -4  -7   2      277.66      305.65      8.34 o 
  -3  -7   2        4.93        5.53      1.29 o 
  -2  -7   2       33.86       33.70      2.10 o 
  -1  -7   2      385.77      410.21     14.23 o 
   0  -7   2      261.93      261.03      9.91 o 
   1  -7   2       17.86       20.03      2.42 o 
   2  -7   2      135.10      141.91      4.27 o 
   3  -7   2      481.07      488.34     10.52 o 
   4  -7   2      508.45      529.64     11.26 o 
   5  -7   2      330.78      292.75     40.90 o 
   6  -7   2      283.39      295.69      7.34 o 
   7  -7   2       56.21       66.29      3.01 o 
   8  -7   2        8.93        8.37      1.44 o 
   9  -7   2      115.87      118.60      7.17 o 
  -5  -6   2       41.20       44.13      2.87 o 
  -4  -6   2      423.40      404.57      9.93 o 
  -3  -6   2      108.66      116.93      4.07 o 
  -2  -6   2      151.72      152.77      4.50 o 
  -1  -6   2        0.83        1.59      0.66 o 
   0  -6   2       37.01       47.42      1.83 o 
   1  -6   2      378.14      388.21     10.44 o 
   2  -6   2      683.21      628.82     12.65 o 
   3  -6   2      540.70      535.45     11.05 o 
   4  -6   2      659.99      642.46     17.29 o 
   5  -6   2      306.41      279.46      6.72 o 
   6  -6   2       19.64       16.85      2.11 o 
   7  -6   2       59.68       55.87      2.66 o 
   8  -6   2       84.20       95.22      3.75 o 
   9  -6   2      109.26      111.96      6.85 o 
  -6  -5   2        9.32        5.64      1.53 o 
  -5  -5   2      244.71      254.49     10.65 o 
  -4  -5   2      368.03      392.10     10.70 o 
  -3  -5   2        1.22        1.44      0.84 o 
  -2  -5   2       11.38        6.48      0.96 o 
  -1  -5   2      610.79      607.09     12.25 o 
   0  -5   2      563.22      557.61     11.03 o 
   1  -5   2       99.78       94.27      2.01 o 
   2  -5   2      341.13      368.16      7.83 o 
   4  -5   2      266.95      247.53      4.42 o 
   5  -5   2      192.72      187.82      3.77 o 
   6  -5   2      301.45      290.97      5.51 o 
   7  -5   2       29.59       27.82      1.66 o 
   8  -5   2       69.94       70.50      2.48 o 
   9  -5   2       13.13       12.93      1.74 o 
  -7  -4   2       57.06       60.30      5.64 o 
  -6  -4   2      107.93      119.13      6.75 o 
  -5  -4   2       66.18       69.90      4.74 o 
  -4  -4   2       88.51       91.09      5.06 o 
  -3  -4   2      474.14      486.01     15.60 o 
  -2  -4   2       29.02       46.28      3.06 o 
  -1  -4   2       50.97       65.57      3.48 o 
   0  -4   2     1466.10     1519.09     27.56 o 
   1  -4   2       75.45       74.40      2.31 o 
   2  -4   2      187.97      109.64      4.43 o 
   3  -4   2       34.71       37.90      1.67 o 
   4  -4   2      859.09      852.34     13.00 o 
   5  -4   2     1123.88     1175.66     17.79 o 
   6  -4   2      248.18      274.58      5.29 o 
   7  -4   2      260.82      259.81      5.30 o 
   8  -4   2      132.29      151.48      3.90 o 
   9  -4   2        6.78        4.25      1.03 o 
  -8  -3   2      100.22      101.42      6.64 o 
  -7  -3   2       27.25       28.15      3.37 o 
  -6  -3   2       92.17       97.94      5.80 o 
  -5  -3   2      195.06      208.00      8.75 o 
  -4  -3   2      328.75      360.97     12.44 o 
  -3  -3   2      670.22      641.19     19.29 o 
  -2  -3   2      278.87      289.71      9.70 o 
  -1  -3   2      606.95      669.87     19.08 o 
   0  -3   2      165.19      178.93      4.09 o 
   1  -3   2       74.06       84.98      2.34 o 
   2  -3   2      308.68      303.34      6.18 o 
   3  -3   2      561.64      606.45      9.32 o 
   4  -3   2     1194.18     1330.43     19.73 o 
   5  -3   2     1745.12     1749.83     25.88 o 
   6  -3   2      235.64      226.85      4.61 o 
   7  -3   2        0.62        0.24      1.27 o 
   8  -3   2       45.65       52.63      2.72 o 
   9  -3   2       62.33       58.29      3.09 o 
  -8  -2   2       90.70       95.62      6.33 o 
  -7  -2   2      111.24      100.05      6.11 o 
  -6  -2   2       10.28       12.33      2.21 o 
  -5  -2   2      404.07      409.57     13.92 o 
  -4  -2   2     1323.67     1338.78     37.43 o 
  -3  -2   2      121.95      113.23      4.95 o 
  -2  -2   2      233.07      239.84      8.01 o 
  -1  -2   2     1823.23     1812.14     48.07 o 
   0  -2   2       22.77       18.89      0.70 o 
   1  -2   2     2129.07     2121.92     30.47 o 
   2  -2   2      225.28      215.87      4.38 o 
   3  -2   2       86.60       83.83      1.88 o 
   4  -2   2      284.88      286.27      7.01 o 
   5  -2   2      277.13      298.10      6.81 o 
   6  -2   2      216.06      207.65      4.48 o 
   7  -2   2      210.18      199.64      5.59 o 
   8  -2   2       27.55       28.14      2.12 o 
   9  -2   2       72.45       76.99      4.27 o 
  -9  -1   2       41.61       41.64      4.43 o 
  -8  -1   2      118.44      123.45      7.17 o 
  -7  -1   2       47.81       48.71      4.01 o 
  -6  -1   2      285.72      292.03     11.07 o 
  -5  -1   2      564.03      544.20     17.18 o 
  -4  -1   2       75.11       74.64      4.01 o 
  -3  -1   2       53.08       36.27      2.42 o 
  -2  -1   2      417.37      392.60     11.70 o 
  -1  -1   2      788.72      877.76     21.30 o 
   0  -1   2      682.37      752.99     13.78 o 
   1  -1   2     7022.56     6950.75     99.44 o 
   2  -1   2     1971.59     2091.80     37.61 o 
   3  -1   2      150.63      121.96      2.98 o 
   4  -1   2      253.27      273.72      6.08 o 
   5  -1   2      415.02      392.10      8.57 o 
   6  -1   2      139.03      147.06      4.36 o 
   7  -1   2      246.75      268.76      7.01 o 
   8  -1   2      191.66      175.92      5.51 o 
   9  -1   2       65.38       73.16      5.27 o 
  -9   0   2      135.74      146.96      8.22 o 
  -8   0   2      286.13      273.26     11.39 o 
  -7   0   2        1.22        0.63      1.16 o 
  -6   0   2       21.59       22.03      2.53 o 
  -5   0   2       12.11        9.70      1.69 o 
  -4   0   2       15.33       13.18      1.69 o 
  -3   0   2        7.93        4.01      0.95 o 
  -2   0   2     1265.32     1218.63     23.30 o 
  -1   0   2     1011.64     1094.00     15.82 o 
   0   0   2       11.58       12.69      1.42 o 
   1   0   2       51.34       59.35      2.21 o 
   2   0   2      313.67      347.73      6.82 o 
   3   0   2        1.24        1.66      0.47 o 
   4   0   2      113.75      107.36      3.09 o 
   5   0   2      399.68      408.59      8.98 o 
   6   0   2      417.19      400.64      9.24 o 
   7   0   2      121.76      130.86      5.69 o 
   8   0   2       34.00       30.21      2.34 o 
   9   0   2       63.51       60.83      4.95 o 
  -9   1   2      112.40      118.08      7.06 o 
  -8   1   2      280.96      247.64     10.54 o 
  -7   1   2      204.10      197.35      8.64 o 
  -6   1   2      644.31      595.86     18.77 o 
  -5   1   2      107.08      112.80      5.27 o 
  -4   1   2     1001.23     1052.35     29.41 o 
  -3   1   2     4555.71     4565.48     81.79 o 
  -2   1   2      930.73      928.16     17.27 o 
  -1   1   2      867.16      885.55     16.31 o 
   0   1   2     8904.39     7556.02    338.20 o 
   1   1   2     1376.75     1425.42     25.89 o 
   2   1   2       23.52       30.47      1.58 o 
   3   1   2      162.83      172.75      4.17 o 
   4   1   2       28.78       27.73      3.37 o 
   5   1   2      247.65      251.56      6.26 o 
   6   1   2       61.43       58.78      2.67 o 
   7   1   2       22.76       23.30      1.97 o 
   8   1   2       13.45       13.28      2.74 o 
  -9   2   2      217.20      210.11      9.91 o 
  -8   2   2      236.77      220.97      9.70 o 
  -7   2   2       65.53       65.26      4.43 o 
  -6   2   2      456.58      444.26     14.76 o 
  -4   2   2     2002.90     1998.11     53.77 o 
  -3   2   2      202.33      171.31      6.11 o 
  -2   2   2     2820.82     2700.23     70.74 o 
  -1   2   2      164.43      155.29      4.95 o 
   0   2   2      576.53      601.45     16.34 o 
   1   2   2     1400.69     1452.69     26.53 o 
   2   2   2     1136.48     1166.33     21.69 o 
   3   2   2       21.58       20.85      2.58 o 
   4   2   2      196.81      197.75      5.14 o 
   5   2   2      137.80      153.18      5.53 o 
   6   2   2      209.12      232.56      6.44 o 
   7   2   2       56.64       57.82      3.03 o 
   8   2   2       27.21       27.62      3.69 o 
 -10   3   2        4.34        3.90      2.11 o 
  -9   3   2       83.99       69.79      5.27 o 
  -8   3   2       47.65       54.82      4.32 o 
  -7   3   2      352.21      352.22     13.07 o 
  -6   3   2       62.59       65.43      2.17 o 
  -5   3   2        3.55        2.30      0.47 o 
  -4   3   2      821.24      830.57     12.52 o 
  -3   3   2      563.46      594.41     11.71 o 
  -2   3   2      609.61      623.46     12.09 o 
  -1   3   2      874.73      794.29     15.00 o 
   0   3   2     4203.47     4023.44    113.86 o 
   1   3   2      864.44      761.84    101.68 o 
   2   3   2      159.81      179.18      4.36 o 
   3   3   2       65.64       60.30      2.32 o 
   4   3   2      194.57      182.14      6.22 o 
   5   3   2      255.08      270.80      7.00 o 
   6   3   2      211.75      229.14      6.51 o 
   7   3   2       28.63       37.64      4.01 o 
 -10   4   2        0.26       -0.21      1.58 o 
  -9   4   2       35.65       29.41      3.58 o 
  -8   4   2       46.87       55.56      4.53 o 
  -7   4   2      259.44      259.77     10.65 o 
  -6   4   2       15.89       11.91      2.00 o 
  -5   4   2      612.10      588.83      9.30 o 
  -4   4   2      131.44      127.80      3.62 o 
  -3   4   2        1.67        3.68      0.63 o 
  -2   4   2      482.14      473.30      9.59 o 
  -1   4   2      149.35      171.89      4.17 o 
   0   4   2      982.94      916.43     17.43 o 
   1   4   2     1135.68     1167.67     22.05 o 
   2   4   2       58.86       61.46      3.16 o 
   3   4   2       35.77       31.15      1.74 o 
   4   4   2       42.94       36.42      2.07 o 
   5   4   2        0.74        0.53      0.84 o 
   6   4   2      172.95      167.38      5.46 o 
   7   4   2        0.66        2.00      2.00 o 
 -10   5   2       58.12       48.71      4.74 o 
  -9   5   2       52.19       54.40      4.95 o 
  -8   5   2       46.09       45.86      4.32 o 
  -7   5   2      419.19      407.47     14.65 o 
  -6   5   2       46.75       42.80      3.58 o 
  -5   5   2       33.96       38.45      2.20 o 
  -4   5   2     1098.79     1125.04     21.59 o 
  -3   5   2      951.67      968.71     18.66 o 
  -2   5   2       91.44       98.62      2.97 o 
  -1   5   2      780.27      783.61     15.26 o 
   0   5   2      236.85      250.20      5.84 o 
   1   5   2      247.26      268.31      8.01 o 
   2   5   2      243.88      237.68      5.93 o 
   3   5   2        6.17        2.05      2.79 o 
   4   5   2        2.77        3.05      1.05 o 
   5   5   2      110.92      118.04      4.35 o 
   6   5   2       23.22       22.88      3.27 o 
  -9   6   2       53.20       49.87      4.95 o 
  -8   6   2      333.30      325.76     13.18 o 
  -7   6   2        4.20        6.43      2.00 o 
  -6   6   2       26.30       24.25      2.85 o 
  -5   6   2      550.42      585.79     12.32 o 
  -4   6   2       42.21       40.85      1.95 o 
  -3   6   2      447.70      458.52      9.74 o 
  -2   6   2      617.07      624.35     12.71 o 
  -1   6   2      932.50      897.00     17.52 o 
   0   6   2      154.36      144.44      4.08 o 
   1   6   2     1256.31     1287.12     24.69 o 
   2   6   2      532.14      565.60     12.18 o 
   3   6   2       19.64       15.81      1.57 o 
   4   6   2      286.09      262.19     10.02 o 
  -9   7   2        0.31        0.11      1.58 o 
  -8   7   2       23.82       21.61      3.27 o 
  -7   7   2       61.82       69.16      5.17 o 
  -6   7   2       82.34       77.97      3.11 o 
  -5   7   2      145.59      138.93      4.23 o 
  -4   7   2      537.18      545.54     11.57 o 
  -3   7   2      311.01      302.89      7.13 o 
  -2   7   2       20.47       21.59      1.54 o 
  -1   7   2      246.15      256.91      6.36 o 
   0   7   2      313.74      341.78     15.71 o 
   1   7   2      791.03      787.42     16.12 o 
   2   7   2      484.51      474.82     10.84 o 
   3   7   2      259.49      265.19      7.19 o 
   4   7   2       69.92       79.77      7.75 o 
  -9   8   2       15.01       12.23      2.95 o 
  -8   8   2       65.09       70.53      5.59 o 
  -7   8   2        6.72        9.17      2.42 o 
  -6   8   2       86.71       85.60      5.59 o 
  -5   8   2       74.16       81.07      5.27 o 
  -4   8   2       47.39       57.67      4.43 o 
  -3   8   2      134.08      125.56      6.33 o 
  -2   8   2       77.47       84.70      3.64 o 
  -1   8   2       61.31       53.53      2.51 o 
   0   8   2      320.44      308.01      7.61 o 
   1   8   2      339.83      330.34      8.22 o 
   2   8   2        2.51        2.36      1.08 o 
   3   8   2       99.89      109.75      4.36 o 
  -8   9   2       72.87       87.71      6.43 o 
  -7   9   2       27.34       18.98      3.27 o 
  -6   9   2        7.42        6.64      2.21 o 
  -5   9   2        7.33        8.01      2.21 o 
  -4   9   2       20.85       21.82      2.95 o 
  -3   9   2        4.50        5.69      1.90 o 
  -2   9   2      169.28      157.82      7.70 o 
  -1   9   2       34.93       34.05      3.48 o 
   0   9   2       81.17       80.33      5.27 o 
   1   9   2       96.63      103.32      6.11 o 
  -6  10   2        6.55       13.07      2.95 o 
  -5  10   2        1.34       -0.32      1.58 o 
  -4  10   2      159.30      153.50      8.12 o 
  -3  10   2      150.93      163.72      8.33 o 
  -2  10   2       49.35       52.92      4.64 o 
  -1  10   2        8.60        6.01      2.11 o 
   1 -10   3       75.23       77.38      5.59 o 
   2 -10   3       64.56       61.67      4.85 o 
   3 -10   3       42.97       40.27      4.11 o 
   4 -10   3      101.22      101.73      4.22 o 
   5 -10   3       61.01       62.82      3.33 o 
   6 -10   3        3.74        3.68      1.48 o 
  -2  -9   3       34.79       35.42      4.01 o 
  -1  -9   3      145.48      152.65      8.01 o 
   0  -9   3       53.69       51.66      4.43 o 
   1  -9   3      152.94      142.53      7.38 o 
   2  -9   3        3.22        5.59      2.00 o 
   3  -9   3        7.54        9.02      1.49 o 
   4  -9   3        0.47        1.29      1.69 o 
   5  -9   3       28.08       27.72      2.19 o 
   6  -9   3       32.73       37.00      3.27 o 
   7  -9   3       13.83       16.06      2.42 o 
  -3  -8   3      176.38      175.64      8.86 o 
  -2  -8   3      215.19      225.50     10.02 o 
  -1  -8   3       94.79       91.30      5.59 o 
   0  -8   3      522.36      528.07     17.71 o 
   1  -8   3      476.34      475.57     16.13 o 
   2  -8   3      409.99      407.96      9.57 o 
   3  -8   3        0.92        1.68      0.96 o 
   4  -8   3       88.86       91.50      5.43 o 
   5  -8   3        9.87        7.70      1.79 o 
   6  -8   3       35.70       32.67      4.95 o 
   7  -8   3       39.91       40.37      3.27 o 
   8  -8   3        4.96        4.88      1.41 o 
  -4  -7   3      231.28      228.76      6.87 o 
  -3  -7   3      149.80      158.66      8.01 o 
  -2  -7   3      263.87      262.08     10.65 o 
  -1  -7   3      437.75      442.47     15.08 o 
   0  -7   3      169.25      177.64      7.70 o 
   1  -7   3       67.27       74.81      3.05 o 
   2  -7   3      529.74      551.10     11.78 o 
   3  -7   3      341.44      333.39      7.89 o 
   4  -7   3       75.90       73.61      3.00 o 
   5  -7   3      461.76      460.05     10.27 o 
   6  -7   3      113.78      116.94      4.14 o 
   7  -7   3        5.41        3.80      1.19 o 
   8  -7   3        6.48        7.93      1.84 o 
  -5  -6   3        3.81        5.14      1.45 o 
  -4  -6   3      376.14      359.65      9.14 o 
  -3  -6   3      470.85      477.06     10.94 o 
  -2  -6   3        0.99        0.47      0.95 o 
  -1  -6   3      231.29      225.06      5.57 o 
   0  -6   3     2068.41     2050.61     55.87 o 
   1  -6   3      201.51      213.65      5.50 o 
   2  -6   3      373.90      363.77      8.54 o 
   3  -6   3      483.18      509.17     14.55 o 
   4  -6   3      224.35      221.89      5.67 o 
   5  -6   3      218.93      227.12      7.91 o 
   6  -6   3      206.80      204.13      5.63 o 
   7  -6   3       42.40       41.40      2.40 o 
   8  -6   3       44.78       51.23      2.85 o 
   9  -6   3       87.21       92.56      4.01 o 
  -6  -5   3      164.26      172.58      8.86 o 
  -5  -5   3      223.61      221.29      9.91 o 
  -4  -5   3       64.45       54.93      4.32 o 
  -3  -5   3        4.76        3.48      1.48 o 
  -2  -5   3      127.98      132.20      6.11 o 
  -1  -5   3      561.62      559.80     17.29 o 
   0  -5   3      742.09      726.61     14.31 o 
   1  -5   3     1081.78     1025.88     19.32 o 
   2  -5   3      988.41     1026.12     26.88 o 
   3  -5   3      550.36      593.70     11.93 o 
   4  -5   3       13.55        7.53      1.00 o 
   5  -5   3      115.87      122.64      6.69 o 
   6  -5   3       22.49       24.16      1.78 o 
   7  -5   3      103.87      103.00      3.75 o 
   8  -5   3       63.37       68.53      3.20 o 
   9  -5   3        5.31        2.64      1.79 o 
  -7  -4   3      132.66      146.43      8.22 o 
  -6  -4   3        1.22        1.37      1.58 o 
  -5  -4   3       16.44       14.65      2.53 o 
  -4  -4   3      181.51      187.55      8.22 o 
  -3  -4   3      104.36      102.58      5.27 o 
  -2  -4   3      180.82      171.53      6.96 o 
  -1  -4   3       91.01      104.05      4.74 o 
   0  -4   3     1672.70     1813.00     32.72 o 
   1  -4   3      241.88      230.24      5.25 o 
   2  -4   3       33.18       32.47      2.21 o 
   3  -4   3      304.49      295.95      5.00 o 
   4  -4   3      142.00      155.12      3.16 o 
   5  -4   3      235.76      206.84      4.14 o 
   6  -4   3      393.68      407.56      7.28 o 
   7  -4   3        0.54        0.62      0.69 o 
   8  -4   3       58.16       61.15      2.41 o 
   9  -4   3       29.01       33.32      2.35 o 
  -8  -3   3       13.39       15.39      3.06 o 
  -7  -3   3       88.56       88.77      6.01 o 
  -6  -3   3       71.72       77.17      5.27 o 
  -5  -3   3       92.83       92.98      5.38 o 
  -4  -3   3      339.03      344.53     12.23 o 
  -3  -3   3        1.02        2.64      1.05 o 
  -2  -3   3      586.41      603.98     18.03 o 
  -1  -3   3      959.37      933.74     17.48 o 
   0  -3   3      782.89      758.31     14.23 o 
   1  -3   3     3065.98     3165.95     45.32 o 
   2  -3   3      707.04      774.36     11.64 o 
   3  -3   3      407.39      440.84      7.08 o 
   4  -3   3     1054.16     1146.18     21.47 o 
   5  -3   3      485.91      502.75      8.41 o 
   6  -3   3      432.35      439.82      7.78 o 
   7  -3   3       91.25       92.81      3.39 o 
   8  -3   3       48.85       47.55      3.69 o 
   9  -3   3       11.11       12.76      2.42 o 
  -8  -2   3       37.51       33.52      3.90 o 
  -7  -2   3       70.52       80.86      5.48 o 
  -6  -2   3      104.79       90.98      5.48 o 
  -5  -2   3      540.55      542.20     17.61 o 
  -4  -2   3      227.87      248.17      9.28 o 
  -3  -2   3      300.84      328.61     10.96 o 
  -2  -2   3      539.12      633.07     18.45 o 
  -1  -2   3      208.02      206.70      6.91 o 
   0  -2   3     1613.04     1615.65     29.26 o 
   1  -2   3     2609.52     2601.26     37.25 o 
   2  -2   3     2242.53     2426.93     34.83 o 
   3  -2   3      416.16      431.94      6.96 o 
   4  -2   3        0.86        1.48      0.52 o 
   5  -2   3      398.54      428.48      9.28 o 
   6  -2   3       86.48       88.82      3.90 o 
   7  -2   3       34.21       41.04      2.27 o 
   8  -2   3      184.30      181.75      7.91 o 
   9  -2   3       48.44       41.01      3.90 o 
  -9  -1   3       64.36       63.36      5.48 o 
  -8  -1   3      282.63      280.85     12.02 o 
  -7  -1   3       21.86       22.03      3.06 o 
  -6  -1   3       72.98       73.38      4.74 o 
  -5  -1   3      686.88      732.91     22.24 o 
  -4  -1   3       67.21       53.87      3.37 o 
  -3  -1   3      123.28      133.68      5.48 o 
  -2  -1   3        1.69        0.45      0.44 o 
  -1  -1   3      216.86      199.00      3.42 o 
   0  -1   3      395.35      428.33     10.91 o 
   1  -1   3     3794.53     3858.88     55.31 o 
   2  -1   3      135.04      119.22      2.71 o 
   3  -1   3       35.94       32.37      1.79 o 
   4  -1   3     1074.25     1079.15     20.31 o 
   5  -1   3      275.72      272.17      6.34 o 
   6  -1   3       27.72       27.59      1.74 o 
   7  -1   3      440.82      442.60     10.17 o 
   8  -1   3       71.72       70.11      4.85 o 
   9  -1   3       38.04       32.68      3.58 o 
  -9   0   3       72.37       80.02      5.90 o 
  -8   0   3       89.76       80.76      5.59 o 
  -7   0   3       22.58       19.50      2.74 o 
  -6   0   3      229.36      224.24      9.17 o 
  -5   0   3        0.86        1.69      1.05 o 
  -4   0   3       16.24       10.23      1.58 o 
  -3   0   3      551.44      512.49     11.33 o 
  -2   0   3      904.20      895.74     13.27 o 
  -1   0   3      760.98      727.52     10.82 o 
   0   0   3     1486.61     1499.55     21.68 o 
   1   0   3     1585.01     1628.17     40.80 o 
   2   0   3     1471.09     1525.02     27.83 o 
   3   0   3      444.77      418.96      8.42 o 
   4   0   3       31.96       32.89      1.54 o 
   5   0   3      522.53      546.51     11.37 o 
   6   0   3      471.17      474.35     10.47 o 
   7   0   3      211.36      205.05      8.64 o 
   8   0   3       13.24       14.55      2.64 o 
  -9   1   3        9.92       10.23      2.64 o 
  -8   1   3       69.55       61.57      4.85 o 
  -7   1   3       25.46       26.46      3.06 o 
  -6   1   3        7.11        9.70      1.90 o 
  -5   1   3      309.16      281.06     10.12 o 
  -4   1   3      634.50      716.68     14.33 o 
  -3   1   3      110.50      119.66      4.74 o 
  -2   1   3        6.82        5.03      0.45 o 
  -1   1   3     2805.04     2772.22     50.00 o 
   0   1   3     1370.82     1404.02     25.56 o 
   1   1   3     2177.98     2070.01     37.71 o 
   2   1   3      170.47      176.89      3.87 o 
   3   1   3     1107.82     1086.78     20.39 o 
   4   1   3      152.24      140.23      3.81 o 
   5   1   3        5.93        6.16      0.94 o 
   6   1   3      110.32      127.81      7.70 o 
   7   1   3       87.05       83.81      5.38 o 
   8   1   3        2.17        7.38      2.32 o 
  -9   2   3      167.80      160.46      8.54 o 
  -8   2   3      172.27      162.56      8.22 o 
  -7   2   3       53.26       56.72      4.22 o 
  -6   2   3      207.23      211.80      8.64 o 
  -5   2   3      318.09      312.48     11.07 o 
  -4   2   3      842.79      880.67     17.22 o 
  -3   2   3       27.77       24.57      1.30 o 
  -2   2   3      930.67      955.97     17.99 o 
  -1   2   3      695.71      764.67     14.50 o 
   0   2   3      287.43      317.96      9.07 o 
   1   2   3        1.02        3.47      0.95 o 
   2   2   3      310.27      286.19      6.13 o 
   3   2   3       12.33       12.64      0.99 o 
   4   2   3        7.32        7.15      1.21 o 
   5   2   3      483.43      471.30     10.54 o 
   6   2   3       89.28      104.26      5.90 o 
   7   2   3        4.32        2.42      1.69 o 
 -10   3   3        9.90        9.70      2.74 o 
  -8   3   3      278.34      286.23     11.60 o 
  -7   3   3      191.11      190.40      6.07 o 
  -6   3   3      261.96      243.32      9.70 o 
  -5   3   3      288.32      290.23     10.44 o 
  -4   3   3     1644.47     1410.06    189.76 o 
  -3   3   3      504.76      398.79     56.72 o 
  -2   3   3       28.83       23.72      1.79 o 
  -1   3   3       10.92        8.64      4.43 o 
   0   3   3     1661.28     1591.24     29.17 o 
   1   3   3      229.27      215.47      4.91 o 
   2   3   3      655.30      718.38     14.09 o 
   3   3   3      522.10      502.78     10.47 o 
   4   3   3      184.02      173.88     11.23 o 
   5   3   3       24.25       24.36      1.75 o 
   6   3   3      123.11      111.01      6.33 o 
   7   3   3      153.76      150.23      7.91 o 
 -10   4   3       23.84       24.67      3.58 o 
  -9   4   3      137.68      128.51      7.38 o 
  -8   4   3       10.27        8.43      2.42 o 
  -7   4   3       82.15       77.38      5.06 o 
  -6   4   3      585.99      592.70     19.08 o 
  -5   4   3       16.97       19.50      1.49 o 
  -4   4   3     1102.34     1013.44     20.56 o 
  -3   4   3     1890.82     1912.09     35.32 o 
  -2   4   3       21.14       14.56      1.12 o 
  -1   4   3       88.46       94.71      2.83 o 
   0   4   3      100.37       78.54      3.48 o 
   1   4   3      746.32      756.95     21.19 o 
   2   4   3     1010.85     1010.80     20.40 o 
   3   4   3        6.50        8.08      1.01 o 
   4   4   3      152.50      161.96      4.74 o 
   5   4   3       64.42       62.20      4.53 o 
   6   4   3      168.61      164.88      8.12 o 
  -8   5   3      216.38      207.79      9.80 o 
  -7   5   3      250.60      230.46     10.02 o 
  -6   5   3       33.45       36.96      3.32 o 
  -5   5   3      121.28      114.77      3.74 o 
  -4   5   3      541.74      529.50     11.18 o 
  -3   5   3      221.91      249.29      6.05 o 
  -2   5   3       26.98       21.00      1.38 o 
  -1   5   3      582.19      594.49     12.07 o 
   0   5   3        5.29        5.34      0.82 o 
   1   5   3       33.22       31.10      2.32 o 
   2   5   3       71.55       36.06      2.74 o 
   3   5   3       33.90       32.68      2.00 o 
   4   5   3        9.73        8.75      1.29 o 
   5   5   3       83.93       81.91      5.27 o 
  -9   6   3       32.72       31.10      4.01 o 
  -8   6   3       60.21       56.93      4.95 o 
  -7   6   3      141.14      156.13      7.91 o 
  -6   6   3        9.09        9.32      1.24 o 
  -5   6   3      398.41      385.89      8.92 o 
  -4   6   3      184.52      203.77      5.96 o 
  -3   6   3      506.13      477.67     10.29 o 
  -2   6   3      312.45      296.76      7.03 o 
  -1   6   3        6.28        4.29      0.93 o 
   0   6   3        0.81        0.63      0.67 o 
   1   6   3       77.40       86.68      3.13 o 
   2   6   3       59.45       62.52      2.76 o 
   4   6   3       24.68       20.66      2.95 o 
   5   6   3       67.53       70.53      5.27 o 
  -9   7   3       20.87       20.98      3.58 o 
  -8   7   3       61.43       59.88      4.95 o 
  -7   7   3       25.88       20.87      3.06 o 
  -6   7   3       20.67       25.72      1.89 o 
  -5   7   3      447.46      434.31     16.71 o 
  -4   7   3      442.23      443.87      9.95 o 
  -3   7   3      903.22      907.81     18.24 o 
  -2   7   3      464.44      455.28     10.28 o 
  -1   7   3       56.14       57.66      2.74 o 
   0   7   3      130.56      137.48      4.28 o 
   1   7   3      635.97      616.51     13.22 o 
   2   7   3      228.58      218.60     13.92 o 
   3   7   3      160.37      158.87      7.49 o 
  -8   8   3      109.33      111.64      7.17 o 
  -7   8   3       83.50       87.71      6.11 o 
  -6   8   3      161.61      154.55      8.01 o 
  -5   8   3       78.95       73.93      3.06 o 
  -4   8   3      119.94      135.67      4.36 o 
  -3   8   3      260.30      260.99      9.96 o 
  -2   8   3      208.09      222.96      6.09 o 
  -1   8   3      255.64      235.14      6.36 o 
   0   8   3      241.49      238.26      6.47 o 
   1   8   3      287.33      299.49      7.74 o 
   2   8   3       37.83       38.37      2.50 o 
  -8   9   3       93.59       96.46      6.75 o 
  -7   9   3       29.35       34.90      4.11 o 
  -6   9   3        3.44        5.06      2.11 o 
  -5   9   3        8.90        8.01      2.21 o 
  -4   9   3      107.64      113.23      6.54 o 
  -3   9   3       48.20       45.23      4.01 o 
  -2   9   3      139.83      147.91      7.38 o 
  -1   9   3      128.92      130.30      6.85 o 
   0   9   3        0.66        1.72      1.05 o 
   1   9   3       88.95       80.77      4.80 o 
  -6  10   3        4.39        5.06      2.32 o 
  -5  10   3        0.37        2.64      1.90 o 
  -4  10   3       75.98       69.37      5.48 o 
  -3  10   3      221.34      227.51     10.23 o 
  -2  10   3      133.36      147.28      7.80 o 
  -1  10   3       16.04       14.76      2.85 o 
   1 -10   4       87.36       87.92      6.01 o 
   2 -10   4       82.21       76.22      5.48 o 
   3 -10   4       52.58       61.04      5.06 o 
   4 -10   4       58.99       60.84      3.38 o 
   5 -10   4       32.08       28.36      3.16 o 
  -1  -9   4       45.13       39.53      4.11 o 
   0  -9   4      130.14      142.32      7.70 o 
   1  -9   4      441.07      435.93     15.71 o 
   2  -9   4       28.42       24.56      3.16 o 
   3  -9   4        4.15        4.16      1.34 o 
   4  -9   4       45.66       47.65      3.80 o 
   5  -9   4       84.69       90.39      3.84 o 
   6  -9   4      106.49      109.70      4.33 o 
  -3  -8   4      114.93      112.91      7.06 o 
  -2  -8   4        0.60       -0.53      1.37 o 
  -1  -8   4       76.33       82.44      5.38 o 
   0  -8   4       20.42       19.61      2.74 o 
   1  -8   4       31.26       34.16      3.37 o 
   2  -8   4        2.45        1.75      1.04 o 
   3  -8   4        0.80        0.84      1.27 o 
   4  -8   4       47.63       40.67      4.01 o 
   5  -8   4        4.74       10.69      1.79 o 
   6  -8   4        3.71        6.42      2.27 o 
   7  -8   4       29.54       35.00      2.55 o 
  -4  -7   4      100.10      108.48      6.85 o 
  -3  -7   4      382.00      396.29     14.86 o 
  -2  -7   4       15.58       18.55      2.74 o 
  -1  -7   4        0.67        0.63      1.16 o 
   0  -7   4       30.49       29.31      2.95 o 
   1  -7   4        8.40        9.86      1.34 o 
   2  -7   4        9.03        6.54      1.58 o 
   3  -7   4      125.23      127.26      4.16 o 
   4  -7   4        0.63        1.79      0.89 o 
   5  -7   4       38.86       37.18      2.27 o 
   6  -7   4       38.70       40.80      2.49 o 
   7  -7   4        4.74        5.90      1.38 o 
   8  -7   4        1.76        2.55      1.26 o 
  -5  -6   4      138.81      141.16      7.80 o 
  -4  -6   4      689.76      715.73     23.30 o 
  -3  -6   4       70.07       73.69      4.95 o 
  -2  -6   4       38.28       46.39      3.69 o 
  -1  -6   4      182.09      188.71      8.01 o 
   0  -6   4      801.63      781.37     15.75 o 
   1  -6   4      819.17      810.19     21.82 o 
   2  -6   4      328.48      341.90      8.22 o 
   3  -6   4      396.67      416.44      9.25 o 
   4  -6   4      100.42      104.45     10.07 o 
   5  -6   4       43.00       43.51      2.39 o 
   6  -6   4       59.27       62.90      3.27 o 
   7  -6   4       83.69       80.42      5.90 o 
   8  -6   4       22.71       26.67      3.06 o 
  -6  -5   4      172.70      182.70      9.28 o 
  -5  -5   4      268.24      274.63     11.60 o 
  -4  -5   4      215.61      211.38      9.38 o 
  -3  -5   4      238.37      249.75     10.02 o 
  -2  -5   4      820.65      807.97     24.25 o 
  -1  -5   4        1.11        1.05      1.05 o 
   0  -5   4      521.96      328.40     10.96 o 
   1  -5   4      765.65      756.37     22.72 o 
   2  -5   4      551.34      518.81     10.67 o 
   3  -5   4      213.55      215.16      5.40 o 
   4  -5   4       30.95       35.16      1.93 o 
   5  -5   4      391.04      389.90      8.78 o 
   6  -5   4       49.18       64.49      2.83 o 
   7  -5   4        3.83        5.09      1.23 o 
   8  -5   4       50.84       49.13      4.01 o 
  -7  -4   4       75.46       66.94      5.48 o 
  -6  -4   4        0.54       -0.84      1.37 o 
  -5  -4   4       15.89       17.40      2.74 o 
  -4  -4   4      722.14      683.89     21.61 o 
  -3  -4   4      111.07      108.59      5.59 o 
  -2  -4   4       63.79       62.62      3.90 o 
  -1  -4   4      259.70      267.79      6.28 o 
   0  -4   4      311.91      301.36      6.73 o 
   1  -4   4       36.09       42.24      1.24 o 
   2  -4   4       66.99       57.86      1.59 o 
   3  -4   4       32.55       26.74      1.05 o 
   4  -4   4       99.24       99.35      2.43 o 
   5  -4   4       73.07       71.32      2.07 o 
   6  -4   4      137.30      126.64      3.83 o 
   7  -4   4       14.97       18.67      1.70 o 
   8  -4   4        6.35        7.86      1.90 o 
   9  -4   4       16.39       18.24      2.95 o 
  -7  -3   4        8.23       12.02      2.85 o 
  -6  -3   4      146.79      159.51      8.12 o 
  -5  -3   4        2.90        2.11      1.37 o 
  -4  -3   4      381.92      382.59     13.39 o 
  -3  -3   4     1188.05     1186.66     33.74 o 
  -2  -3   4        1.89        2.11      1.05 o 
  -1  -3   4      174.38      108.06      4.22 o 
   0  -3   4      504.81      480.31      7.68 o 
   1  -3   4      552.60      568.97      8.85 o 
   2  -3   4     1472.10     1479.26     21.73 o 
   3  -3   4        8.09        8.82      0.65 o 
   4  -3   4      549.07      512.47      8.41 o 
   5  -3   4      146.97      157.83      3.48 o 
   6  -3   4       56.26       50.72      3.20 o 
   7  -3   4        8.91       10.49      1.39 o 
   8  -3   4        5.65        6.90      1.41 o 
   9  -3   4        3.49        3.69      1.39 o 
  -8  -2   4       76.60       83.39      6.11 o 
  -7  -2   4       47.49       40.80      4.11 o 
  -6  -2   4       49.36       51.03      4.11 o 
  -5  -2   4      569.63      593.54     19.19 o 
  -4  -2   4     1115.62     1055.30     30.47 o 
  -3  -2   4      529.61      497.39     15.50 o 
  -2  -2   4     1111.14     1089.11     19.55 o 
  -1  -2   4     1426.73     1502.06     22.07 o 
   0  -2   4        2.34        0.32      0.45 o 
   1  -2   4     1479.55     1565.42     22.77 o 
   2  -2   4     2420.29     2693.86     38.72 o 
   3  -2   4      212.26      220.28      4.03 o 
   4  -2   4      816.72      833.15     12.92 o 
   5  -2   4      485.21      506.94     10.51 o 
   6  -2   4       57.31       52.29      3.37 o 
   7  -2   4        9.79       13.81      2.21 o 
   8  -2   4       30.76       33.84      3.27 o 
  -8  -1   4      118.76      114.07      7.06 o 
  -7  -1   4      146.82      158.14      8.12 o 
  -6  -1   4        1.43       -0.21      1.05 o 
  -5  -1   4      283.09      274.74     10.44 o 
  -4  -1   4      147.77      143.59      6.33 o 
  -3  -1   4      750.49      753.29     14.96 o 
  -2  -1   4      360.84      392.60      6.48 o 
  -1  -1   4      103.43       89.15      2.00 o 
   0  -1   4      540.14      607.79      9.30 o 
   1  -1   4      854.92      914.46     13.64 o 
   2  -1   4       38.45       45.46      1.36 o 
   3  -1   4      476.04      450.12      8.94 o 
   4  -1   4      276.34      281.85      6.14 o 
   5  -1   4      169.93      164.29      4.31 o 
   6  -1   4      241.42      250.91      9.17 o 
   7  -1   4      181.38      184.70      7.91 o 
   8  -1   4       27.53       25.20      3.16 o 
  -9   0   4       36.11       41.22      4.53 o 
  -8   0   4       79.07       82.76      5.80 o 
  -7   0   4       18.11       18.55      2.74 o 
  -6   0   4        3.13        2.85      1.37 o 
  -5   0   4      327.46      303.52     10.96 o 
  -4   0   4       10.11       10.62      1.12 o 
  -2   0   4      400.88      395.74      6.35 o 
  -1   0   4      346.33      348.78      5.66 o 
   0   0   4      713.74      761.19     14.81 o 
   1   0   4     2629.52     2656.38     66.21 o 
   2   0   4      124.23      135.05      4.95 o 
   3   0   4      610.48      556.54     10.80 o 
   4   0   4      237.52      247.76      5.55 o 
   5   0   4      648.36      630.75     18.45 o 
   6   0   4      195.22      196.19      8.01 o 
   7   0   4      171.78      162.56      7.59 o 
   8   0   4       78.78       75.59      5.27 o 
  -9   1   4       59.99       54.93      5.06 o 
  -8   1   4      103.15       85.60      5.80 o 
  -7   1   4        1.81        0.63      1.16 o 
  -6   1   4        3.00        4.01      1.58 o 
  -5   1   4        6.53        9.91      1.79 o 
  -4   1   4      372.95      360.61      8.15 o 
  -3   1   4     1048.30     1076.32     20.55 o 
  -2   1   4      866.89      851.90     12.76 o 
  -1   1   4     2009.73     2041.63     29.44 o 
   0   1   4      410.54      475.46      9.28 o 
   1   1   4      318.34      313.43      9.38 o 
   2   1   4       67.02       58.62      3.06 o 
   3   1   4      890.46      946.94     17.89 o 
   4   1   4      353.17      342.30      7.41 o 
   5   1   4      356.58      344.63     11.70 o 
   6   1   4      423.57      438.78     14.65 o 
   7   1   4       91.80       92.04      5.59 o 
  -9   2   4       37.59       34.26      4.01 o 
  -8   2   4      161.60      161.40      8.22 o 
  -7   2   4       43.55       47.65      4.01 o 
  -6   2   4       76.68       79.81      4.74 o 
  -5   2   4      130.72      129.15      4.02 o 
  -4   2   4      386.49      393.23     12.18 o 
  -3   2   4      314.13      341.33      7.52 o 
  -2   2   4       70.95       68.68      2.27 o 
  -1   2   4      286.31      268.76      5.85 o 
   0   2   4      169.26      204.58      4.59 o 
   1   2   4      213.62      213.29      4.65 o 
   2   2   4      274.27      257.05      5.58 o 
   3   2   4        3.25        2.42      0.95 o 
   4   2   4      188.56      184.49      7.38 o 
   5   2   4      398.95      400.30     13.39 o 
   6   2   4       26.64       26.15      3.16 o 
   7   2   4       25.63       33.52      3.80 o 
  -9   3   4       97.48       90.35      6.22 o 
  -8   3   4      110.61      100.79      6.22 o 
  -7   3   4        3.00        3.27      1.48 o 
  -6   3   4      109.65      109.07      3.90 o 
  -5   3   4       10.46       12.18      3.16 o 
  -4   3   4      230.79      245.60      6.03 o 
  -3   3   4       71.04       61.92      2.35 o 
  -2   3   4        1.53        6.74      1.79 o 
  -1   3   4      193.84      218.85      5.10 o 
   0   3   4      140.47      141.21      5.69 o 
   1   3   4      172.50      169.72      4.14 o 
   2   3   4      109.05      111.85      3.12 o 
   3   3   4      422.44      446.23      9.48 o 
   4   3   4       64.17       68.21      4.32 o 
   5   3   4        0.60        0.00      1.16 o 
   6   3   4      288.71      300.46     11.70 o 
  -9   4   4       76.51       78.75      5.80 o 
  -8   4   4      111.77      114.78      4.81 o 
  -7   4   4      243.87      207.90      9.38 o 
  -6   4   4      205.24      203.70      5.79 o 
  -5   4   4        1.90        3.06      1.37 o 
  -4   4   4       15.50       17.82      2.11 o 
  -3   4   4      597.14      621.58     18.45 o 
  -2   4   4      736.67      760.00     21.72 o 
  -1   4   4      120.31      118.73      7.59 o 
   0   4   4     1325.85     1331.07     25.00 o 
   1   4   4      400.21      402.15      8.60 o 
   2   4   4      240.26      253.86      7.12 o 
   3   4   4        1.32        4.32      1.58 o 
   4   4   4       58.20       55.03      4.01 o 
   5   4   4      356.79      374.68     13.49 o 
   6   4   4      186.32      189.76      8.96 o 
  -9   5   4       47.68       43.66      3.21 o 
  -8   5   4      272.84      250.28     11.17 o 
  -7   5   4      375.28      364.66     13.92 o 
  -6   5   4        1.74        0.71      0.76 o 
  -5   5   4      124.87      119.39      3.96 o 
  -4   5   4      170.43      173.91      4.90 o 
  -3   5   4      131.37      120.33      3.76 o 
  -2   5   4      267.67      288.91      6.82 o 
  -1   5   4      423.58      424.54      9.24 o 
   0   5   4      583.41      588.27     17.29 o 
   1   5   4       78.11       72.64      2.70 o 
   2   5   4      188.15      197.53      5.28 o 
   3   5   4      144.48      146.75      6.85 o 
   4   5   4        0.75        1.05      1.58 o 
   5   5   4      146.46      145.49      7.59 o 
  -8   6   4       10.73        9.91      2.53 o 
  -7   6   4      166.23      154.13      6.75 o 
  -6   6   4        1.60        0.21      0.76 o 
  -5   6   4        0.69        0.31      0.73 o 
  -4   6   4      178.24      176.73      5.04 o 
  -3   6   4      181.09      203.87      5.50 o 
  -2   6   4       18.80       16.01      1.69 o 
  -1   6   4        8.77        9.59      1.21 o 
   0   6   4      125.20      108.33      4.90 o 
   1   6   4       79.38       71.32      2.86 o 
   2   6   4      116.69       69.47      4.32 o 
   3   6   4        3.44        4.01      1.69 o 
   4   6   4      120.04      128.83      6.96 o 
  -9   7   4       36.54       43.86      4.85 o 
  -8   7   4       65.24       64.63      5.38 o 
  -7   7   4       49.06       45.18      5.01 o 
  -6   7   4       56.85       62.12      3.85 o 
  -5   7   4      188.13      187.46      5.48 o 
  -4   7   4       21.31       22.74      2.37 o 
  -3   7   4       18.25       17.45      1.60 o 
  -2   7   4       42.68       42.28      2.35 o 
  -1   7   4       60.76       61.83      2.79 o 
   0   7   4        2.18        1.57      1.53 o 
   1   7   4      370.33      395.32      9.32 o 
   2   7   4       62.66       66.63      4.43 o 
  -8   8   4      100.43       99.94      6.96 o 
  -7   8   4      398.65      405.37     10.04 o 
  -6   8   4      156.73      163.85      5.59 o 
  -5   8   4      110.79      103.80      3.93 o 
  -4   8   4      147.35      174.45      5.33 o 
  -3   8   4      143.88      141.55      4.64 o 
  -2   8   4      105.45       94.56      5.01 o 
  -1   8   4      355.64      371.97      9.22 o 
   0   8   4      108.97       97.47      4.95 o 
   1   8   4      219.94      210.22      8.64 o 
   2   8   4       21.70       22.35      2.95 o 
  -7   9   4       48.50       45.02      4.64 o 
  -6   9   4       37.05       31.42      3.90 o 
  -5   9   4       31.40       42.70      4.32 o 
  -4   9   4       25.22       32.47      3.69 o 
  -3   9   4      353.59      362.05      9.09 o 
  -2   9   4      131.89      141.51      6.33 o 
  -1   9   4       42.02       49.20      2.83 o 
   0   9   4       61.96       61.68      3.21 o 
  -5  10   4       63.59       68.21      5.59 o 
  -4  10   4       20.03       20.77      3.27 o 
  -3  10   4       39.54       34.79      3.90 o 
  -1  -9   5      105.08       92.14      6.22 o 
   0  -9   5       17.39       16.02      2.95 o 
   1  -9   5      249.10      250.07     10.75 o 
   2  -9   5      152.60      152.67      6.06 o 
   3  -9   5        0.56       -0.11      1.48 o 
   4  -9   5      208.75      210.13      6.39 o 
   5  -9   5      188.50      188.99     10.07 o 
   6  -9   5       55.97       57.14      3.26 o 
  -2  -8   5       98.20      100.57      6.33 o 
  -1  -8   5       53.14       65.26      4.85 o 
   0  -8   5      109.09      102.05      6.01 o 
   1  -8   5       43.67       41.82      3.37 o 
   2  -8   5        1.87        0.84      1.48 o 
   3  -8   5      192.55      185.65      9.91 o 
   4  -8   5      145.81      136.76      5.06 o 
   5  -8   5       81.12       81.88      3.58 o 
   6  -8   5      140.00      140.38      4.95 o 
   7  -8   5       49.44       49.10      3.00 o 
  -4  -7   5        6.17        6.96      2.42 o 
  -3  -7   5      136.19      139.16      7.59 o 
  -2  -7   5        7.30        8.01      2.11 o 
  -1  -7   5       84.56       89.51      5.38 o 
   0  -7   5       28.79       32.59      2.20 o 
   1  -7   5       80.34       74.64      4.43 o 
   2  -7   5       93.67       98.66      6.43 o 
   3  -7   5        6.79        9.11      1.30 o 
   4  -7   5       14.25       17.93      1.71 o 
   5  -7   5       57.73       57.39      2.87 o 
   6  -7   5       67.96       71.23      3.35 o 
   7  -7   5       27.95       28.04      3.16 o 
  -5  -6   5       64.46       67.37      5.48 o 
  -4  -6   5      120.27      126.40      7.17 o 
  -3  -6   5       27.32       28.36      3.37 o 
  -2  -6   5        1.22        1.16      1.48 o 
  -1  -6   5       89.30       86.98      4.95 o 
   0  -6   5        9.98       11.39      1.90 o 
   1  -6   5        6.28        6.55      1.12 o 
   2  -6   5       70.83       71.80      5.17 o 
   3  -6   5       49.09       51.06      2.79 o 
   4  -6   5        1.45        3.69      1.00 o 
   5  -6   5       93.41       95.09      3.61 o 
   6  -6   5       67.01       66.35      3.43 o 
   7  -6   5       26.11       33.31      3.37 o 
   8  -6   5        0.68       -0.32      1.79 o 
  -6  -5   5      146.42      149.18      8.33 o 
  -5  -5   5        4.17        6.43      2.11 o 
  -4  -5   5      366.96      357.39     13.60 o 
  -3  -5   5      476.35      490.96     16.66 o 
  -2  -5   5      263.20      261.03     10.02 o 
  -1  -5   5      388.89      389.86     12.02 o 
   0  -5   5      409.87      450.16     12.28 o 
   1  -5   5      368.42      362.81      8.15 o 
   2  -5   5       48.76       47.71      2.16 o 
   3  -5   5       14.19       11.02      1.69 o 
   4  -5   5       63.28       60.56      2.57 o 
   5  -5   5      230.37      243.61      6.30 o 
   6  -5   5      101.70       94.88      5.17 o 
   7  -5   5       22.10       29.31      3.27 o 
   8  -5   5       23.12       19.93      2.95 o 
  -6  -4   5      190.58      185.02      9.28 o 
  -5  -4   5       54.17       45.97      4.22 o 
  -4  -4   5      353.12      370.14     13.49 o 
  -3  -4   5      123.06      123.77      6.11 o 
  -2  -4   5      189.77      187.55      7.70 o 
  -1  -4   5      398.20      399.14     12.97 o 
   0  -4   5      418.24      387.64      6.61 o 
   1  -4   5      320.95      338.74      5.83 o 
   2  -4   5      112.93      119.17      2.61 o 
   3  -4   5        0.75        0.68      0.47 o 
   4  -4   5       31.68       37.98      1.61 o 
   5  -4   5       31.99       32.57      1.44 o 
   6  -4   5      267.01      250.70      9.17 o 
   7  -4   5      208.25      232.88      9.17 o 
   8  -4   5       18.55       19.93      3.06 o 
  -7  -3   5       97.33      103.32      6.75 o 
  -6  -3   5       16.04       20.66      3.06 o 
  -5  -3   5        2.53        3.80      1.69 o 
  -4  -3   5      145.97      139.27      6.75 o 
  -3  -3   5      379.13      352.22     12.23 o 
  -2  -3   5      180.99      171.18      4.52 o 
  -1  -3   5        1.44        1.74      0.48 o 
   0  -3   5      515.32      543.76     10.78 o 
   1  -3   5        6.10       12.38      0.78 o 
   2  -3   5      111.45      106.96      2.57 o 
   3  -3   5        1.16        2.91      0.54 o 
   4  -3   5        3.28        2.70      0.98 o 
   5  -3   5      308.20      321.05      7.33 o 
   6  -3   5      137.69      149.42      4.50 o 
   7  -3   5        0.39       -0.41      0.91 o 
   8  -3   5       48.38       61.26      3.15 o 
  -8  -2   5      123.66      138.74      8.12 o 
  -7  -2   5      114.91      114.60      6.96 o 
  -6  -2   5       20.69       22.03      3.06 o 
  -5  -2   5      306.10      301.62     11.49 o 
  -4  -2   5      312.72      319.86     11.49 o 
  -2  -2   5     1046.37      989.98     15.15 o 
  -1  -2   5      420.30      425.08      7.06 o 
   0  -2   5      511.89      497.56      7.99 o 
   1  -2   5      144.06      146.18      2.92 o 
   2  -2   5      470.57      482.29      7.79 o 
   3  -2   5        0.85        1.28      0.57 o 
   4  -2   5        1.12        2.89      0.90 o 
   5  -2   5       32.84       29.84      2.53 o 
   6  -2   5       30.25       34.58      2.85 o 
   7  -2   5        0.40        0.21      1.27 o 
   8  -2   5        5.71        5.48      1.90 o 
  -8  -1   5       49.93       52.29      4.95 o 
  -7  -1   5      248.55      274.63     11.70 o 
  -6  -1   5      203.93      207.79      9.17 o 
  -5  -1   5      305.40      297.09     11.17 o 
  -4  -1   5      504.04      513.10     16.45 o 
  -3  -1   5      703.19      718.52     11.36 o 
  -2  -1   5       72.76       73.83      1.93 o 
  -1  -1   5      454.36      483.21      7.79 o 
   0  -1   5     1233.97     1243.00     18.44 o 
   1  -1   5     1450.46     1552.73     28.36 o 
   2  -1   5     1205.90     1282.51     19.06 o 
   3  -1   5        3.31       10.65      1.48 o 
   4  -1   5        2.24        1.16      0.95 o 
   5  -1   5       21.00       18.55      2.21 o 
   6  -1   5       11.33       12.97      2.00 o 
   7  -1   5       79.59       83.71      5.06 o 
   8  -1   5       82.22       84.76      5.38 o 
  -8   0   5      107.81      113.12      6.96 o 
  -7   0   5       91.69       91.61      5.90 o 
  -6   0   5       84.76       78.22      5.06 o 
  -5   0   5      217.35      227.93      9.07 o 
  -4   0   5       22.41       20.03      2.11 o 
  -3   0   5      198.25      196.08      3.77 o 
  -2   0   5      907.34      919.14     13.90 o 
  -1   0   5      480.82      458.18      7.36 o 
   0   0   5      189.46      225.39      4.80 o 
   1   0   5     3784.16     3709.36     92.14 o 
   2   0   5       27.18       20.03      1.90 o 
   3   0   5        8.36       10.23      1.48 o 
   4   0   5      510.65      530.60     15.81 o 
   5   0   5       51.83       61.36      3.90 o 
   6   0   5      236.27      223.92      8.86 o 
   7   0   5      248.56      252.39     10.12 o 
  -9   1   5       17.37       20.98      3.48 o 
  -8   1   5       78.14       59.67      4.85 o 
  -7   1   5      200.31      204.31      9.28 o 
  -6   1   5       11.54       11.91      2.11 o 
  -5   1   5        0.78        1.40      0.90 o 
  -4   1   5      273.59      259.58      6.45 o 
  -3   1   5      281.65      298.85      6.85 o 
  -2   1   5      137.63      141.52      2.85 o 
  -1   1   5     3008.80     2988.96     42.95 o 
   0   1   5      290.56      269.15      6.22 o 
   1   1   5      701.60      662.49     18.34 o 
   2   1   5      667.56      654.47     18.34 o 
   3   1   5      331.95      319.65     10.44 o 
   4   1   5       16.08       19.61      2.21 o 
   5   1   5      207.09      222.76      8.86 o 
   6   1   5      244.86      229.19      9.38 o 
   7   1   5       11.14       15.18      2.74 o 
  -9   2   5        0.64       -0.74      1.37 o 
  -8   2   5       90.90       90.24      6.11 o 
  -7   2   5        8.87        9.91      2.21 o 
  -6   2   5       93.81       96.65      5.17 o 
  -5   2   5      374.99      375.67      8.79 o 
  -4   2   5      108.67      110.75      3.58 o 
  -3   2   5     2033.65     1975.70     30.17 o 
  -2   2   5      129.92      138.17      2.82 o 
  -1   2   5      386.41      419.91     12.23 o 
   0   2   5      984.61      922.49     17.52 o 
   1   2   5     1273.47     1259.08     33.21 o 
   2   2   5      173.91      175.00      6.75 o 
   3   2   5      767.79      737.76     21.08 o 
   4   2   5      121.43      129.46      6.11 o 
   5   2   5        4.32        4.43      1.69 o 
   6   2   5        0.52       -1.16      1.37 o 
   7   2   5       49.05       51.03      4.53 o 
  -9   3   5       14.80       15.81      3.16 o 
  -8   3   5       63.06       57.77      4.74 o 
  -7   3   5        0.76        0.21      1.27 o 
  -6   3   5      144.40      144.20      8.12 o 
  -5   3   5      192.36      175.65      5.90 o 
  -4   3   5        8.24        8.86      1.12 o 
  -3   3   5        2.69        2.88      1.21 o 
  -2   3   5       40.93       30.03      5.06 o 
  -1   3   5       14.73       10.65      0.96 o 
   0   3   5      118.72      121.59      4.69 o 
   1   3   5      509.87      478.23      9.74 o 
   2   3   5     1307.67     1285.54     34.47 o 
   3   3   5      100.64       95.20      4.95 o 
   4   3   5        7.17        9.80      2.11 o 
   5   3   5      154.91      153.71      7.49 o 
   6   3   5       97.83      117.76      6.85 o 
  -9   4   5        2.24        0.53      1.58 o 
  -8   4   5       54.67       51.97      4.53 o 
  -7   4   5      154.67      152.27      4.28 o 
  -6   4   5      187.97      178.68      5.46 o 
  -5   4   5       80.24       75.97      3.09 o 
  -4   4   5       65.30       56.75      2.95 o 
  -3   4   5      107.62      106.74      4.59 o 
  -2   4   5        2.43        4.21      0.84 o 
  -1   4   5       20.13       19.50      3.22 o 
   0   4   5     1323.56     1276.91     24.23 o 
   1   4   5      331.05      305.13      6.90 o 
   2   4   5       48.62       55.45      3.80 o 
   3   4   5      225.13      226.35      8.86 o 
   4   4   5      112.71      112.07      6.01 o 
   5   4   5       37.52       20.87      3.06 o 
  -9   5   5       76.19       63.36      5.38 o 
  -8   5   5       16.38       12.23      2.85 o 
  -7   5   5      172.54      166.88      5.49 o 
  -6   5   5       54.68       57.03      2.85 o 
  -5   5   5        2.94        2.04      0.89 o 
  -4   5   5      847.53      875.25     18.34 o 
  -3   5   5      122.78      121.45      5.59 o 
  -2   5   5      510.70      486.11     14.97 o 
  -1   5   5      218.30      219.18      7.80 o 
   0   5   5       16.73       13.51      1.27 o 
   1   5   5       57.59       46.91      3.37 o 
   2   5   5      547.86      515.95     16.24 o 
   3   5   5      162.90      170.79      7.70 o 
   4   5   5       53.27       60.30      4.53 o 
  -9   6   5       19.09       20.45      3.58 o 
  -8   6   5       41.10       45.75      4.64 o 
  -7   6   5       66.97       55.22      5.17 o 
  -6   6   5        8.00       10.04      1.95 o 
  -5   6   5       51.26       55.81      2.75 o 
  -4   6   5      265.34      266.72      9.49 o 
  -3   6   5      190.53      213.54      5.89 o 
  -2   6   5       33.38       35.29      2.12 o 
  -1   6   5        9.87       10.43      1.29 o 
   0   6   5       15.91       15.18      1.90 o 
   1   6   5      165.75      166.78      7.27 o 
   2   6   5      263.43      275.68     10.44 o 
   3   6   5      145.51      144.22      7.17 o 
   4   6   5      153.71      146.22      7.49 o 
  -8   7   5        5.23        4.44      1.42 o 
  -7   7   5       22.95       30.49      2.33 o 
  -6   7   5       13.88       13.50      1.67 o 
  -5   7   5      143.51      148.94     11.75 o 
  -4   7   5        1.60        1.54      0.96 o 
  -3   7   5        1.08        1.11      0.89 o 
  -2   7   5        0.75        0.28      0.85 o 
  -1   7   5       12.30       13.73      1.56 o 
   0   7   5        3.87        2.74      1.48 o 
  -7   8   5      141.36      143.00      5.17 o 
  -6   8   5       19.59       22.43      2.07 o 
  -5   8   5        5.34        5.18      2.11 o 
  -4   8   5        5.93        8.92      1.52 o 
  -3   8   5      267.01      290.46      7.74 o 
  -2   8   5       11.40       10.36      1.53 o 
  -1   8   5       19.51       21.91      2.01 o 
   0   8   5       32.81       36.27      3.58 o 
   1   8   5        1.42        0.63      1.69 o 
  -6   9   5       10.02        9.80      2.64 o 
  -5   9   5       92.68      101.73      6.43 o 
  -4   9   5       60.90       62.51      3.37 o 
  -3   9   5      109.72      110.10      4.35 o 
  -2   9   5      150.18      167.72      5.55 o 
  -1   9   5       41.65       47.23      4.22 o 
   2  -9   6      100.09      106.03      5.32 o 
   3  -9   6        5.06        5.72      1.49 o 
   4  -9   6       83.33       86.54      3.87 o 
  -2  -8   6       81.75       85.08      5.90 o 
  -1  -8   6       65.78       68.53      5.17 o 
   0  -8   6      226.04      227.19      9.91 o 
   1  -8   6      265.19      267.12      7.48 o 
   2  -8   6      105.20       97.91      3.98 o 
   3  -8   6       62.68       61.87      3.13 o 
   4  -8   6       48.81       46.49      3.22 o 
   5  -8   6       39.43       40.11      2.65 o 
   6  -8   6      116.68      104.26      6.01 o 
  -3  -7   6      105.37      109.85      6.75 o 
  -2  -7   6       12.64       13.81      2.53 o 
  -1  -7   6       19.22       24.88      3.06 o 
   0  -7   6       40.66       39.96      3.58 o 
   1  -7   6      447.14      465.49     10.72 o 
   2  -7   6       46.48       48.31      2.69 o 
   3  -7   6       35.06       30.49      2.16 o 
   4  -7   6      238.12      242.74      6.70 o 
   5  -7   6       31.74       36.03      2.45 o 
   6  -7   6       46.01       41.12      3.90 o 
   7  -7   6      102.95      104.48      6.11 o 
  -4  -6   6       18.96       21.72      3.27 o 
  -3  -6   6        6.99       11.49      2.42 o 
  -2  -6   6       14.45        9.59      2.11 o 
  -1  -6   6       35.99       35.32      3.16 o 
   0  -6   6        1.46        1.18      0.85 o 
   1  -6   6       24.20       29.13      3.00 o 
   2  -6   6      181.17      171.77      7.33 o 
   3  -6   6      220.94      216.94      5.92 o 
   4  -6   6        0.79        0.74      0.91 o 
   5  -6   6      112.81      121.13      6.11 o 
   6  -6   6      191.98      198.83      8.43 o 
   7  -6   6        7.03       11.81      2.64 o 
  -5  -5   6       33.36       33.95      3.90 o 
  -4  -5   6       39.34       35.95      3.80 o 
  -3  -5   6      100.01      101.73      5.80 o 
  -2  -5   6        1.14       -0.53      0.63 o 
  -1  -5   6       39.44       34.37      2.95 o 
   0  -5   6      243.95      224.82      5.88 o 
   1  -5   6      520.43      498.59     11.54 o 
   2  -5   6        4.79        2.91      0.91 o 
   3  -5   6       74.67       74.64      3.16 o 
   4  -5   6       22.65       22.39      1.72 o 
   5  -5   6        1.11        0.32      1.37 o 
   6  -5   6        7.56        6.22      2.21 o 
   7  -5   6      105.50       96.67      5.69 o 
  -6  -4   6      268.05      254.07     11.49 o 
  -5  -4   6      189.89      177.43      8.64 o 
  -4  -4   6       63.78       68.00      4.74 o 
  -3  -4   6      291.08      287.49     10.96 o 
  -2  -4   6      145.51      139.31      4.26 o 
  -1  -4   6       15.63       21.64      1.74 o 
   0  -4   6      194.66      192.29      4.73 o 
   1  -4   6       64.40       67.14      3.65 o 
   2  -4   6      515.96      511.95      8.48 o 
   3  -4   6       62.29       64.90      4.01 o 
   4  -4   6       31.47       29.52      2.85 o 
   5  -4   6      239.30      255.44      9.49 o 
   6  -4   6       95.10       97.52      5.38 o 
   7  -4   6       25.19       18.34      2.85 o 
  -7  -3   6      158.04      140.85      8.12 o 
  -6  -3   6       16.31       22.67      3.37 o 
  -5  -3   6        2.60        3.48      1.79 o 
  -4  -3   6      524.81      540.62     17.92 o 
  -3  -3   6      186.63      140.11      6.54 o 
  -2  -3   6       72.05       73.71      2.22 o 
  -1  -3   6       66.55       66.21      2.00 o 
   0  -3   6      201.28      221.32      5.20 o 
   1  -3   6       22.07       21.00      1.06 o 
   2  -3   6      130.96      131.45      2.93 o 
   3  -3   6      306.25      321.33      7.15 o 
   4  -3   6      287.80      295.10      6.84 o 
   5  -3   6      177.81      177.38      4.97 o 
   6  -3   6      204.36      201.63      5.61 o 
   7  -3   6       78.04       76.01      3.41 o 
  -7  -2   6       42.29       39.01      4.22 o 
  -6  -2   6       54.13       58.09      4.64 o 
  -5  -2   6       12.48       13.60      2.42 o 
  -4  -2   6      679.73      490.86     16.24 o 
  -3  -2   6       38.09       37.91      1.57 o 
  -2  -2   6       18.17       20.74      1.13 o 
  -1  -2   6        2.75        3.77      0.61 o 
   0  -2   6       70.85       80.62      2.09 o 
   1  -2   6      177.84      172.24      4.16 o 
   2  -2   6     1015.32     1019.56     18.89 o 
   3  -2   6       49.09       48.06      3.06 o 
   4  -2   6       34.53       37.17      2.04 o 
   5  -2   6       25.26       22.56      1.77 o 
   6  -2   6       10.93       14.22      2.74 o 
   7  -2   6        2.27        4.89      1.34 o 
  -8  -1   6       74.26       76.22      5.90 o 
  -7  -1   6      103.36       98.78      6.43 o 
  -6  -1   6       39.03       42.38      3.90 o 
  -5  -1   6      444.23      416.74     14.65 o 
  -4  -1   6      451.06      446.69     10.16 o 
  -3  -1   6       88.17       83.83      2.29 o 
  -2  -1   6      340.08      343.09      6.02 o 
  -1  -1   6       55.60       56.38      1.70 o 
   0  -1   6        0.77        2.70      0.61 o 
   1  -1   6      383.74      422.15      6.99 o 
   2  -1   6       92.68       93.39      3.02 o 
   3  -1   6       16.69       19.05      1.44 o 
   4  -1   6        4.87        4.22      1.27 o 
   5  -1   6       13.53       11.49      1.90 o 
   6  -1   6        0.64        0.74      1.27 o 
   7  -1   6       14.07       18.55      2.64 o 
  -8   0   6      143.50      149.18      8.33 o 
  -7   0   6      208.92      197.14      9.38 o 
  -6   0   6       97.89       83.29      5.27 o 
  -5   0   6      165.24      146.63     24.88 o 
  -4   0   6       87.11       81.61      3.58 o 
  -3   0   6      658.09      625.87     10.07 o 
  -2   0   6      369.93      372.90      6.40 o 
  -1   0   6      481.20      513.05      8.32 o 
   0   0   6      246.29      272.79      5.77 o 
   1   0   6       47.01       50.82      2.12 o 
   2   0   6      174.87      163.20      6.22 o 
   3   0   6       12.93       13.39      1.79 o 
   4   0   6       65.87       68.74      4.01 o 
   5   0   6      102.48      107.11      5.48 o 
   6   0   6      135.75      139.16      6.75 o 
   7   0   6       61.28       55.77      4.43 o 
  -8   1   6       74.33       70.74      5.48 o 
  -7   1   6       53.45       50.50      4.43 o 
  -6   1   6        7.42       14.76      2.42 o 
  -5   1   6      154.89      150.55      4.76 o 
  -4   1   6      126.09      112.58      3.76 o 
  -3   1   6     2062.10     2058.69     30.13 o 
  -2   1   6      447.79      458.67      9.04 o 
  -1   1   6       67.08       79.94      7.88 o 
   0   1   6      114.71      101.60      2.75 o 
   1   1   6      150.96      154.24      6.22 o 
   2   1   6      443.22      431.29     13.28 o 
   3   1   6      420.21      399.98     12.76 o 
   4   1   6      273.49      249.43      9.17 o 
   5   1   6      148.43      138.42      6.54 o 
   6   1   6       33.59       27.94      3.27 o 
  -9   2   6       29.58       33.74      4.22 o 
  -8   2   6       35.55       30.26      3.69 o 
  -7   2   6       25.13       33.00      3.58 o 
  -6   2   6        9.59       10.03      1.45 o 
  -5   2   6      305.28      299.51      7.60 o 
  -4   2   6      645.29      665.62     13.90 o 
  -3   2   6      964.31      936.51     18.48 o 
  -2   2   6      421.72      392.92      7.88 o 
  -1   2   6      110.58      112.28      3.22 o 
   0   2   6        0.95        0.21      1.16 o 
   1   2   6      309.57      306.05     10.23 o 
   2   2   6      197.97      182.28      7.17 o 
   3   2   6      260.69      251.33      9.28 o 
   4   2   6       52.62       47.34      3.69 o 
   5   2   6        0.48        1.16      1.48 o 
   6   2   6        6.65       11.07      2.53 o 
  -9   3   6        6.78        8.75      2.74 o 
  -8   3   6       60.45       65.78      5.17 o 
  -7   3   6       82.44       83.03      3.76 o 
  -5   3   6      148.50      139.27      4.74 o 
  -4   3   6       66.35       53.42      2.53 o 
  -3   3   6       76.81       74.41      4.27 o 
  -2   3   6      677.70      691.68     14.13 o 
  -1   3   6      142.82      129.09      3.69 o 
   0   3   6       29.00       31.84      2.85 o 
   1   3   6      896.02      868.91     24.35 o 
   2   3   6       77.74       84.23      4.64 o 
   3   3   6       12.58       15.29      2.21 o 
   4   3   6       12.38       14.55      2.42 o 
   5   3   6       44.49       42.49      4.01 o 
  -9   4   6       12.52       10.54      2.85 o 
  -8   4   6       32.99       31.42      3.69 o 
  -7   4   6       51.59       56.02      3.09 o 
  -6   4   6       26.44       27.52      2.12 o 
  -5   4   6      108.04      103.06      3.83 o 
  -4   4   6      130.92      137.72      4.40 o 
  -3   4   6      420.77      401.04      9.28 o 
  -2   4   6      235.39      225.86      8.06 o 
  -1   4   6      283.70      264.30      6.38 o 
   0   4   6      636.44      617.89     18.45 o 
   1   4   6       20.41       23.09      2.64 o 
   2   4   6        9.95        7.38      1.90 o 
   3   4   6      583.52      580.47     18.24 o 
   4   4   6       57.94       61.78      4.64 o 
   5   4   6       33.33       39.32      4.01 o 
  -8   5   6       38.14       39.31      2.98 o 
  -7   5   6        2.34        0.42      1.58 o 
  -6   5   6       78.17       74.71      3.39 o 
  -5   5   6       12.03       10.54      1.45 o 
  -4   5   6       48.52       42.32      2.35 o 
  -3   5   6      665.96      662.77     14.05 o 
  -2   5   6      641.17      625.64     13.23 o 
  -1   5   6       72.29       67.95      4.16 o 
   0   5   6       15.09       12.44      2.21 o 
   1   5   6       61.10       54.50      4.01 o 
   2   5   6      283.31      256.08      9.91 o 
   3   5   6       38.66       31.94      3.37 o 
   4   5   6       63.68       68.00      5.06 o 
  -8   6   6       93.71       96.47      4.32 o 
  -7   6   6       73.80       85.08      3.89 o 
  -6   6   6       20.32       20.51      2.58 o 
  -5   6   6       52.71       58.05      2.90 o 
  -4   6   6      322.27      324.25      8.19 o 
  -3   6   6       67.47       57.37     10.38 o 
  -2   6   6        5.37        5.34      4.27 o 
  -1   6   6      251.48      240.26      9.38 o 
   0   6   6      148.70      136.52      6.54 o 
   1   6   6        0.80        4.85      1.79 o 
   2   6   6      397.26      397.24     13.92 o 
   3   6   6      109.58      114.39      6.43 o 
  -8   7   6        0.71        0.08      1.15 o 
  -7   7   6       80.73       88.97      4.04 o 
  -6   7   6       43.68       57.04      4.06 o 
  -5   7   6        3.09        3.24      2.11 o 
  -4   7   6        1.01        1.37      0.96 o 
  -3   7   6       45.64       51.34      2.79 o 
  -2   7   6      294.12      276.60      7.96 o 
   2   7   6      122.86      127.14      6.96 o 
  -7   8   6       83.09       91.33      4.14 o 
  -6   8   6        5.31        7.58      1.58 o 
  -5   8   6        0.38        0.14      1.00 o 
  -4   8   6        4.26        4.05      1.30 o 
  -3   8   6       15.39       14.19      1.79 o 
  -2   8   6       93.15      104.05      5.90 o 
  -1   8   6      113.80      124.72      6.64 o 
   0   8   6       52.15       57.77      4.74 o 
  -4   9   6        1.40        3.30      1.34 o 
  -3   9   6       10.16       11.39      2.42 o 
   0  -8   7       19.73       22.61      2.27 o 
   1  -8   7      257.36      263.98      7.48 o 
   2  -8   7       94.98       96.29      7.59 o 
   3  -8   7        2.19        2.60      1.24 o 
   4  -8   7      103.99      116.81      6.33 o 
  -2  -7   7       78.46       84.66      5.80 o 
   0  -7   7      128.33      130.15      5.96 o 
   1  -7   7       10.50       14.19      5.01 o 
   2  -7   7       38.33       44.10      2.61 o 
   3  -7   7      174.61      177.31      5.52 o 
   4  -7   7       99.77       85.18      5.17 o 
   5  -7   7       27.75       25.93      3.27 o 
  -4  -6   7       11.21       10.02      2.64 o 
  -3  -6   7      191.77      206.42      9.59 o 
  -2  -6   7       57.13       32.15      3.27 o 
  -1  -6   7        9.69       10.44      1.49 o 
   0  -6   7       38.16       46.46      2.65 o 
   1  -6   7      242.03      230.76      6.30 o 
   2  -6   7      263.17      236.05      6.37 o 
   3  -6   7      174.06      177.91      5.33 o 
   4  -6   7      130.11      117.23      6.01 o 
   5  -6   7      115.71      108.48      6.01 o 
   6  -6   7       73.93       64.84      4.95 o 
  -5  -5   7       11.98       13.71      2.85 o 
  -4  -5   7       17.49       19.08      3.06 o 
  -2  -5   7        0.65        0.02      1.05 o 
  -1  -5   7       49.94       22.98      2.42 o 
   0  -5   7      108.70      101.68      3.61 o 
   1  -5   7      195.87      186.75      5.26 o 
   2  -5   7      134.95      143.50      4.39 o 
   3  -5   7      194.91      191.66      7.80 o 
   4  -5   7       56.99       66.52      4.53 o 
   5  -5   7       39.90       43.22      3.90 o 
   6  -5   7       95.25       90.45      5.59 o 
  -5  -4   7        0.62        0.95      1.58 o 
  -4  -4   7        4.88        6.33      2.00 o 
  -3  -4   7       74.99       74.32      4.85 o 
  -2  -4   7      312.06      317.89      7.73 o 
  -1  -4   7       55.03       53.89      2.02 o 
   0  -4   7        0.59        1.52      0.71 o 
   1  -4   7      100.04      112.71      2.80 o 
   2  -4   7        9.13        8.53      1.11 o 
   3  -4   7        0.81       -0.32      1.37 o 
   4  -4   7       14.85       18.66      2.64 o 
   5  -4   7      166.42      171.42      7.70 o 
   6  -4   7       91.77       97.52      5.69 o 
   7  -4   7        4.90        6.33      2.42 o 
  -6  -3   7       18.52       17.08      3.06 o 
  -5  -3   7       18.94       21.51      3.06 o 
  -3  -3   7      221.07      227.57      5.99 o 
  -2  -3   7       41.25       42.82      1.79 o 
  -1  -3   7      130.84      134.91      3.24 o 
   0  -3   7      121.74      119.10      2.90 o 
   1  -3   7        3.15        4.38      0.78 o 
   2  -3   7       29.96       27.03      1.78 o 
   3  -3   7      573.30      580.16     11.89 o 
   4  -3   7       83.71       81.84      3.14 o 
   5  -3   7       79.77       65.46      3.64 o 
   6  -3   7      198.42      189.13      5.57 o 
   7  -3   7       48.21       54.29      4.74 o 
  -7  -2   7        7.24        8.22      2.42 o 
  -6  -2   7       67.20       75.38      5.48 o 
  -4  -2   7      105.67      100.57      5.59 o 
  -3  -2   7      274.44      288.85      5.64 o 
  -2  -2   7      251.71      253.67      5.02 o 
  -1  -2   7        5.86        9.83      0.89 o 
   0  -2   7       54.25       53.66      1.79 o 
   1  -2   7      338.72      325.55     10.44 o 
   2  -2   7      945.80      973.74     18.48 o 
   3  -2   7      129.57      136.93      4.17 o 
   4  -2   7      137.58      135.51      4.27 o 
   5  -2   7      376.03      393.16     14.97 o 
   6  -2   7       56.78       56.59      5.32 o 
   7  -2   7       61.73       65.08      3.38 o 
  -7  -1   7       91.99       93.83      6.33 o 
  -6  -1   7       24.47       21.30      3.06 o 
  -5  -1   7       33.72       25.30      2.95 o 
  -4  -1   7       42.38       54.26      6.43 o 
  -3  -1   7        1.86        2.68      0.64 o 
  -2  -1   7       39.98       35.34      1.94 o 
  -1  -1   7      316.90      340.29      6.10 o 
   0  -1   7      171.49      158.12      3.37 o 
   1  -1   7        2.61        2.27      0.82 o 
   2  -1   7      167.46      160.50      5.01 o 
   3  -1   7       22.95       18.24      1.60 o 
   4  -1   7        2.90        3.11      1.11 o 
   5  -1   7       37.37       36.27      3.16 o 
   6  -1   7      113.78      118.60      6.01 o 
  -8   0   7       62.29       63.78      5.48 o 
  -7   0   7      217.72      211.69      9.91 o 
  -5   0   7        6.41        5.81      1.19 o 
  -4   0   7        0.71        1.42      0.82 o 
  -3   0   7       89.32       89.64      2.40 o 
  -2   0   7      208.87      218.66      4.34 o 
  -1   0   7        9.59        7.57      0.74 o 
   0   0   7        1.80        2.02      0.78 o 
   1   0   7        0.81        0.75      0.78 o 
   2   0   7        8.61       11.49      1.90 o 
   3   0   7       94.15       77.80      4.32 o 
   4   0   7       58.89       62.73      4.01 o 
   5   0   7       25.47       25.72      2.85 o 
   6   0   7       33.80       32.68      3.37 o 
  -8   1   7       53.62       58.93      5.17 o 
  -7   1   7      112.57      113.75      6.75 o 
  -6   1   7        0.83       -0.11      1.16 o 
  -5   1   7       88.35       78.67      3.35 o 
  -4   1   7      121.49      136.00      7.33 o 
  -3   1   7      231.66      223.95     12.07 o 
  -2   1   7      716.27      703.74     11.19 o 
  -1   1   7       24.45       24.21      1.53 o 
   0   1   7       21.15       25.25      2.00 o 
   1   1   7      192.64      193.98      7.70 o 
   2   1   7       59.66       56.93      3.80 o 
   3   1   7      199.36      188.39      7.59 o 
   4   1   7      115.94      113.44      5.80 o 
   5   1   7       18.79       16.97      2.53 o 
   6   1   7       60.28       64.10      4.64 o 
  -8   2   7       60.74       58.19      5.06 o 
  -7   2   7      189.17      174.27      8.54 o 
  -6   2   7       66.65       76.28      3.47 o 
  -5   2   7      387.11      379.83      9.31 o 
  -4   2   7      164.60      159.60      4.85 o 
  -3   2   7       69.74       69.56      4.80 o 
  -2   2   7      254.97      262.66      4.94 o 
  -1   2   7      345.68      347.31      7.68 o 
   0   2   7       81.64       72.85      4.32 o 
   1   2   7      409.22      374.05     12.44 o 
   2   2   7      260.19      240.79      9.07 o 
   3   2   7       44.23       42.06      3.48 o 
   4   2   7        1.39        0.11      1.37 o 
   5   2   7        8.16        4.53      1.90 o 
  -8   3   7      101.10      104.58      6.75 o 
  -7   3   7      152.33      161.40      7.80 o 
  -6   3   7      382.86      352.42      9.02 o 
  -5   3   7       81.58       87.97      3.54 o 
  -4   3   7        2.29        4.32      1.04 o 
  -3   3   7      401.60      399.98      9.17 o 
  -2   3   7       13.83       17.30      2.95 o 
  -1   3   7       49.89       37.00      3.27 o 
   0   3   7      227.86      229.83      8.96 o 
   1   3   7      142.54      146.75      6.75 o 
   2   3   7        0.54        0.42      1.27 o 
   3   3   7        7.13       12.23      2.21 o 
   4   3   7        3.20        8.33      2.21 o 
   5   3   7        5.39        5.48      2.11 o 
  -8   4   7       71.08       70.85      5.48 o 
  -7   4   7       19.19       20.51      3.90 o 
  -6   4   7      125.15      119.04      8.86 o 
  -5   4   7        5.75       19.02      2.37 o 
  -4   4   7        2.07        2.65      0.99 o 
  -3   4   7      191.66      190.47      5.44 o 
  -2   4   7      199.52      191.26      5.42 o 
  -1   4   7      304.12      346.85     12.12 o 
   0   4   7       28.04       25.30      2.95 o 
   1   4   7       55.85       61.25      4.22 o 
   2   4   7       73.56       88.24      5.38 o 
   3   4   7       58.60       64.63      4.64 o 
   4   4   7       17.38       16.45      2.85 o 
  -8   5   7       10.11       10.44      1.82 o 
  -7   5   7       62.96       72.07      2.97 o 
  -6   5   7      106.11      105.65      4.24 o 
  -5   5   7        5.16        5.39      1.27 o 
  -4   5   7      178.76      170.05      5.33 o 
  -3   5   7      319.63      306.96      7.75 o 
  -2   5   7       95.06       87.92      5.27 o 
  -1   5   7       56.05       61.04      4.32 o 
   0   5   7      256.53      253.33     10.02 o 
   1   5   7      116.03      115.23      6.33 o 
   2   5   7       90.47       89.40      5.59 o 
   3   5   7      131.88      134.52      7.06 o 
  -7   6   7       78.40       87.71      6.11 o 
  -6   6   7       63.47       68.95      5.17 o 
  -5   6   7      149.44      150.97      7.49 o 
  -4   6   7      202.67      208.63      6.15 o 
  -3   6   7        0.91        0.65      0.91 o 
  -2   6   7      167.57      170.89      7.91 o 
  -1   6   7       85.91       76.01      5.17 o 
   0   6   7       26.64       24.25      3.27 o 
   1   6   7       38.28       30.89      3.58 o 
   2   6   7      163.51      140.11      7.27 o 
  -7   7   7       77.75       76.83      3.90 o 
  -6   7   7      124.42      122.60      4.80 o 
  -5   7   7        0.96        0.67      1.04 o 
  -4   7   7       18.21       17.08      2.64 o 
   0   7   7      169.70      192.72      8.96 o 
  -5   8   7       52.35       48.34      4.22 o 
  -4   8   7       63.88       79.81      5.27 o 
  -3   8   7       14.95       15.81      2.85 o 
  -2   8   7      124.06      129.14      7.06 o 
  -1  -7   8       44.67       50.97      3.05 o 
   0  -7   8       54.92       66.73      3.39 o 
   1  -7   8       20.78       22.99      2.09 o 
   2  -7   8       32.54       35.42      3.58 o 
   3  -7   8       26.68       25.83      3.27 o 
   4  -7   8       20.61       20.66      3.06 o 
  -2  -6   8       77.19       80.97      5.38 o 
  -1  -6   8        0.78        0.17      0.57 o 
   0  -6   8       40.51       38.43      2.50 o 
   1  -6   8      354.06      366.83      8.98 o 
   2  -6   8       78.45       71.27      4.74 o 
   3  -6   8       26.96       21.30      2.95 o 
   4  -6   8       38.34       47.44      4.11 o 
   5  -6   8        0.53        1.16      1.79 o 
  -3  -5   8       11.72       17.61      2.74 o 
  -2  -5   8      100.67       99.89      4.80 o 
  -1  -5   8      323.18      317.54      7.97 o 
   0  -5   8      228.92      229.61      9.07 o 
   1  -5   8      260.81      244.90      9.17 o 
   2  -5   8      246.02      240.79      9.17 o 
   3  -5   8       99.43       86.66      5.17 o 
   4  -5   8        1.06        0.95      1.58 o 
   5  -5   8       69.21       70.21      4.85 o 
  -5  -4   8        2.74       -0.21      1.58 o 
  -4  -4   8        4.95        6.75      2.00 o 
  -3  -4   8      330.01      318.80     12.12 o 
  -2  -4   8       77.58       73.75      3.69 o 
  -1  -4   8       37.20       44.58      2.19 o 
   0  -4   8      297.56      301.01      7.30 o 
   1  -4   8      232.46      249.75      9.17 o 
   2  -4   8        0.44        1.27      1.48 o 
   3  -4   8       89.06       90.35      5.17 o 
   4  -4   8       81.41       71.16      4.74 o 
   5  -4   8       16.58       21.82      3.06 o 
   6  -4   8       30.04       24.88      3.37 o 
  -4  -3   8       60.56       51.34      4.22 o 
  -3  -3   8      122.15      128.71      3.45 o 
  -2  -3   8        0.53        0.24      0.63 o 
  -1  -3   8       69.63       75.49      2.37 o 
   0  -3   8        8.82        8.54      0.92 o 
   1  -3   8        1.60        2.32      1.27 o 
   2  -3   8      346.97      344.63      7.94 o 
   3  -3   8      149.21      140.36      4.43 o 
   4  -3   8        0.54        0.11      1.58 o 
   5  -3   8       25.27       24.67      3.16 o 
   6  -3   8       13.86       11.91      2.74 o 
  -5  -2   8       12.64       14.55      2.53 o 
  -4  -2   8      135.69      146.05      4.91 o 
  -3  -2   8       62.89       59.77      2.16 o 
  -2  -2   8       15.90       11.91      1.12 o 
  -1  -2   8       24.80       25.53      1.38 o 
   0  -2   8      257.26      261.62      6.37 o 
   1  -2   8      466.15      461.92      9.95 o 
   2  -2   8      323.36      311.98      8.12 o 
   3  -2   8      244.40      239.03      6.30 o 
   4  -2   8       42.18       40.05      2.42 o 
   5  -2   8       39.62       33.46      2.38 o 
   6  -2   8       53.17       52.56      2.97 o 
  -7  -1   8      116.20      113.65      7.17 o 
  -5  -1   8       76.20       82.63      3.68 o 
  -4  -1   8      130.97      135.21      4.58 o 
  -3  -1   8        8.78        8.48      0.98 o 
  -2  -1   8      268.87      276.23      5.37 o 
  -1  -1   8      330.25      342.85      7.70 o 
   0  -1   8      179.94      179.19      4.91 o 
   1  -1   8      328.17      341.60      7.93 o 
   2  -1   8      591.97      595.12     17.92 o 
   3  -1   8      111.75      116.57      4.06 o 
   4  -1   8       29.38       38.82      2.42 o 
   5  -1   8      137.57      122.79      4.47 o 
   6  -1   8       91.16       84.37      3.83 o 
  -6   0   8       28.64       28.89      3.48 o 
  -5   0   8        0.70       -0.11      0.82 o 
  -4   0   8        6.30        4.64      1.15 o 
  -3   0   8      128.21      126.17      4.10 o 
  -2   0   8      136.38      141.40      3.65 o 
  -1   0   8       85.90       82.65      3.03 o 
   0   0   8       37.49       34.91      2.04 o 
   1   0   8       13.88       13.06      1.79 o 
   2   0   8       13.46       16.58      1.64 o 
   3   0   8       97.39       95.52      5.80 o 
   4   0   8      134.18      127.35      6.33 o 
   5   0   8       40.76       42.38      3.69 o 
  -6   1   8        1.12        1.79      1.08 o 
  -5   1   8       32.24       29.44      2.69 o 
  -4   1   8       80.73       86.20      3.50 o 
  -3   1   8        1.48        2.91      0.93 o 
  -2   1   8        7.11        5.09      1.37 o 
  -1   1   8       11.25       14.39      1.42 o 
   0   1   8       88.12       79.78      3.11 o 
   1   1   8        3.09        6.32      1.24 o 
   2   1   8      343.64      338.31     11.91 o 
   3   1   8       23.82       22.35      2.85 o 
   4   1   8       39.41       42.59      3.80 o 
   5   1   8       25.80       20.98      2.85 o 
  -7   2   8       87.57       85.39      5.59 o 
  -6   2   8      118.50      125.41      4.73 o 
  -5   2   8       96.97      101.16      4.03 o 
  -4   2   8      107.42      104.99      3.87 o 
  -3   2   8      212.89      212.24      5.84 o 
  -2   2   8        9.82       12.33      2.21 o 
  -1   2   8       53.42       55.93      2.58 o 
   0   2   8       53.84       41.98      2.33 o 
   1   2   8      117.82      104.69      5.69 o 
   2   2   8      171.69      165.52      7.49 o 
   3   2   8       69.02       68.84      4.64 o 
   4   2   8       47.75       37.95      3.69 o 
  -7   3   8       85.31       83.96      3.98 o 
  -6   3   8       69.45       66.55      3.35 o 
  -5   3   8      205.50      222.60      6.49 o 
  -4   3   8       14.67       18.26      1.71 o 
  -3   3   8      146.51      133.36      6.43 o 
  -2   3   8      250.98      251.23      9.70 o 
  -1   3   8       27.44       29.31      3.16 o 
   0   3   8        0.48        1.05      1.48 o 
   1   3   8      128.50      135.89      6.75 o 
   2   3   8       16.79       10.86      2.42 o 
   3   3   8       35.65       30.78      3.48 o 
   4   3   8      103.15       98.99      6.01 o 
  -7   4   8       29.18       31.67      2.61 o 
  -6   4   8       34.43       40.10      2.72 o 
  -5   4   8       64.86       62.25      3.09 o 
  -4   4   8        1.11        1.14      0.96 o 
  -3   4   8      128.44      142.11      6.85 o 
  -2   4   8      117.97      113.01      6.11 o 
  -1   4   8        0.66        1.37      1.58 o 
   0   4   8        4.44        6.01      2.11 o 
   1   4   8       16.79       11.60      2.42 o 
   2   4   8        8.84       13.39      2.64 o 
   3   4   8      124.63      143.69      7.49 o 
  -7   5   8       41.17       46.43      4.01 o 
  -6   5   8       24.12       23.71      2.20 o 
  -5   5   8       11.54       14.86      1.83 o 
  -4   5   8      146.28      146.70      4.99 o 
  -3   5   8      198.81      217.28      9.17 o 
  -2   5   8       21.67       27.41      3.48 o 
  -1   5   8       47.68       50.08      4.32 o 
   0   5   8       63.39       64.52      4.95 o 
   1   5   8        0.39       -0.21      1.79 o 
   2   5   8        7.59        6.01      2.32 o 
  -6   6   8      171.91      184.62      6.18 o 
  -5   6   8       23.36       21.87      2.12 o 
  -4   6   8       56.51       56.61      4.53 o 
  -3   6   8      123.48      142.53      7.27 o 
  -2   6   8      169.86      172.69      8.33 o 
  -1   6   8       60.86       48.28      4.32 o 
   0   6   8        0.52       -0.74      1.58 o 
  -3   7   8       20.00       22.03      3.16 o 
  -2   7   8       24.58       25.72      3.58 o 
  -1   7   8       70.42       66.52      5.17 o 
  -1  -6   9        8.63        9.13      1.60 o 
   1  -6   9       20.00       21.93      2.95 o 
   2  -6   9       87.91       93.51      5.48 o 
   3  -6   9        9.06       10.02      2.53 o 
  -2  -5   9       93.11       87.63      4.74 o 
  -1  -5   9       79.75       81.16      6.96 o 
   0  -5   9       42.34       37.32      3.37 o 
   1  -5   9       83.73       82.65      5.06 o 
   2  -5   9       39.14       42.59      3.80 o 
   3  -5   9       13.40       13.49      2.74 o 
   4  -5   9       34.86       29.31      3.58 o 
  -4  -4   9       52.60       54.82      4.64 o 
  -3  -4   9      374.87      376.64      9.65 o 
  -2  -4   9      173.60      182.11      5.54 o 
  -1  -4   9       85.82       95.20      5.17 o 
   0  -4   9       62.04       59.88      4.11 o 
   2  -4   9       22.47       20.35      2.74 o 
   3  -4   9      141.17      139.37      6.96 o 
   4  -4   9      121.13      117.02      6.43 o 
  -4  -3   9       27.76       31.52      3.48 o 
  -3  -3   9      166.92      177.33      4.36 o 
  -2  -3   9      167.63      168.49      4.09 o 
  -1  -3   9        7.07        6.08      1.15 o 
   0  -3   9        0.94        1.20      1.05 o 
   1  -3   9       48.38       55.99      2.69 o 
   3  -3   9      143.31      133.89      6.54 o 
   4  -3   9        2.39        4.74      2.00 o 
   5  -3   9       14.82       14.55      2.85 o 
  -5  -2   9        0.32        1.16      1.58 o 
  -4  -2   9       97.94      102.36      4.14 o 
  -3  -2   9       51.76       47.73      2.74 o 
  -2  -2   9        3.60        1.75      0.96 o 
  -1  -2   9       91.35       93.30      3.39 o 
   0  -2   9      135.82      144.94      4.48 o 
   1  -2   9        5.72        5.73      1.23 o 
   2  -2   9       53.47       60.41      4.32 o 
   3  -2   9      156.52      157.85      5.03 o 
   4  -2   9        1.19        2.81      1.29 o 
   5  -2   9       18.38       15.41      1.93 o 
  -6  -1   9      102.25      107.11      6.64 o 
  -5  -1   9       11.99       10.05      1.63 o 
  -4  -1   9       12.07       10.34      1.53 o 
  -3  -1   9      165.47      173.91      7.64 o 
  -2  -1   9      443.11      439.68      9.59 o 
  -1  -1   9      210.68      214.10      5.68 o 
   0  -1   9       35.09       33.89      2.12 o 
   1  -1   9      155.64      155.96      5.32 o 
   2  -1   9      167.62      166.36      7.38 o 
   3  -1   9       25.50       25.04      2.08 o 
   4  -1   9       53.45       50.37      2.94 o 
  -6   0   9       15.66       17.12      2.16 o 
  -5   0   9        0.32       -1.05      1.05 o 
  -4   0   9      240.50      254.44      7.08 o 
  -3   0   9      115.77      101.00      5.48 o 
  -2   0   9      197.86      190.92      8.01 o 
  -1   0   9      395.49      401.31      9.70 o 
   0   0   9       80.95       80.54      3.26 o 
   1   0   9       29.27       30.45      2.13 o 
   2   0   9      155.23      168.04      6.43 o 
   3   0   9      123.03      101.45      4.80 o 
   4   0   9      103.41       96.25      4.10 o 
  -6   1   9       12.69       17.26      5.11 o 
  -5   1   9        0.39        1.35      1.00 o 
  -4   1   9        5.01        6.76      2.00 o 
  -3   1   9       13.12       14.76      2.42 o 
  -2   1   9      121.87      112.49      5.90 o 
  -1   1   9       11.94       16.24      2.16 o 
   0   1   9       19.04       24.82      2.00 o 
   1   1   9       62.21       54.21      5.32 o 
   2   1   9      102.01       91.41      3.76 o 
   3   1   9       65.32       76.43      5.06 o 
   4   1   9      107.44      112.49      6.43 o 
  -6   2   9        2.32        2.02      1.23 o 
  -5   2   9       11.05       14.33      1.78 o 
  -4   2   9        0.71       -0.53      1.16 o 
  -3   2   9        5.94        3.58      1.79 o 
  -2   2   9       92.59      114.91      6.11 o 
  -1   2   9       30.48       30.68      3.37 o 
   0   2   9       40.17       36.57      2.33 o 
   1   2   9        5.37        4.77      1.26 o 
   2   2   9       53.72       51.76      4.32 o 
   3   2   9       30.29       26.15      3.37 o 
  -6   3   9       33.55       41.06      2.79 o 
  -5   3   9      109.77      109.43      4.36 o 
  -4   3   9        3.55        5.38      2.00 o 
  -3   3   9       35.28       33.84      3.48 o 
  -2   3   9      209.64      186.60      8.43 o 
  -1   3   9       42.40       40.17      3.90 o 
   0   3   9       23.51       26.36      3.37 o 
   1   3   9       71.92       65.15      4.95 o 
   2   3   9       22.02       26.57      3.48 o 
  -6   4   9       49.95       47.91      3.05 o 
  -5   4   9        3.65        4.74      2.00 o 
  -3   4   9       55.07       55.03      4.53 o 
  -2   4   9       17.54       21.08      2.95 o 
  -1   4   9       92.65      106.79      6.33 o 
   0   4   9       57.16       59.46      4.85 o 
   1   4   9       52.56       44.49      4.43 o 
  -5   5   9        1.27        0.32      1.58 o 
  -4   5   9        0.31        0.74      1.48 o 
  -3   5   9       35.72       43.54      4.11 o 
  -2   5   9       37.98       49.13      4.53 o 
  -1   5   9       67.37       77.07      5.48 o 
   0   5   9       25.57       25.72      3.48 o 
  -4   6   9       13.92       19.40      3.16 o 
  -3   6   9       31.43       30.78      3.69 o 
  -2   6   9       19.42       18.66      3.27 o 
  -2  -4  10      123.25      125.67      6.22 o 
  -1  -4  10       41.29       42.06      3.58 o 
   0  -4  10       27.94       33.52      3.37 o 
   2  -4  10       14.68       14.44      2.74 o 
  -3  -3  10      154.84      153.81      7.27 o 
  -2  -3  10       19.16       21.69      1.90 o 
  -1  -3  10       35.03       33.48      2.20 o 
   0  -3  10       70.30       69.05      4.53 o 
   1  -3  10       39.65       38.80      3.58 o 
   3  -3  10       18.92       14.13      2.74 o 
  -4  -2  10       21.43       20.98      2.95 o 
  -3  -2  10       11.78       17.40      2.64 o 
  -2  -2  10        7.76       12.12      2.32 o 
  -1  -2  10      136.60      147.92      5.01 o 
   0  -2  10       27.29       27.38      2.27 o 
   1  -2  10       28.32       27.10      2.16 o 
   2  -2  10       35.29       32.37      2.39 o 
   3  -2  10       47.16       44.49      2.79 o 
  -4  -1  10        3.99        2.32      1.69 o 
  -3  -1  10       49.06       51.66      4.22 o 
  -2  -1  10       76.43       76.12      4.85 o 
  -1  -1  10       59.67       64.70      3.00 o 
   0  -1  10       44.07       46.19      2.67 o 
   1  -1  10       81.57       90.11      3.72 o 
   2  -1  10       35.04       36.76      2.53 o 
   3  -1  10       15.86       14.86      2.74 o 
  -5   0  10       82.74       84.87      5.48 o 
  -4   0  10       89.49       81.28      5.27 o 
  -3   0  10       31.38       31.31      3.37 o 
  -2   0  10       88.22       76.12      4.95 o 
  -1   0  10      166.86      177.75      8.01 o 
   0   0  10       89.52       95.77      3.81 o 
   1   0  10       22.33       24.25      2.48 o 
   2   0  10       60.83       46.68      9.01 o 
   3   0  10       31.92       31.42      3.69 o 
  -5   1  10        6.88        8.43      2.32 o 
  -4   1  10       35.13       33.84      3.58 o 
  -3   1  10      134.26      134.94      6.96 o 
  -2   1  10       85.56       93.62      5.69 o 
  -1   1  10       46.71       47.86      4.11 o 
   0   1  10      148.50      154.17      5.69 o 
   1   1  10       66.93       74.97      3.48 o 
   2   1  10      112.48      106.01      4.32 o 
  -5   2  10       45.05       45.12      4.32 o 
  -4   2  10       59.46       72.22      4.95 o 
  -3   2  10        8.96        9.80      2.42 o 
  -2   2  10       96.24      104.90      6.22 o 
  -1   2  10      110.80       92.77      5.90 o 
   0   2  10        6.29        6.33      2.32 o 
   1   2  10      100.91      107.95      4.23 o 
  -5   3  10       21.38       18.45      3.06 o 
  -4   3  10       21.79       24.14      3.27 o 
  -3   3  10        4.04        3.58      2.00 o 
  -2   3  10       15.95       16.24      2.95 o 
  -1   3  10        9.63        8.96      2.53 o 
   0   3  10       25.73       26.46      3.58 o 
   1   3  10       56.54       54.90      9.07 o 
  -4   4  10        1.52        2.21      1.79 o 
  -3   4  10       17.92       13.28      2.85 o 
  -2   4  10       67.05       73.27      5.27 o 
  -1   4  10       11.10        5.90      2.53 o 
  -2  -1  11        2.56        0.84      1.69 o 
  -1  -1  11       36.22       34.05      3.58 o 
   0  -1  11       25.40       26.34      2.27 o 
  -2   0  11       59.63       68.95      5.06 o 
  -1   0  11       54.58       67.37      4.95 o 
   0   0  11        1.93        0.63      1.79 o 
  -2   1  11       63.48       78.22      5.48 o 
  -1   1  11       34.95       45.02      4.32 o 
                                                 
